# Supplementary material for: Phosphoproteomic analysis of the non-seed vascular plant model Selaginella moellendorffii
Source: Proteome Sci. 2014 Mar 17;12:16. doi: 10.1186/1477-5956-12-16 (PMC4022089; doi:10.1186/1477-5956-12-16)
Supplement: Additional file 2: Table S1 — List of all identified Selaginella phosphopeptides. [file 1477-5956-12-16-S2.xlsx]

## Sheet: Sheet1
Table S1. List of all identified Selaginella phosphopeptides.
Protein accession	Peptide Sequence	Modifications	Localization Probability	Scaffold: Peptide Probability	Start	Stop
A9LY10_SELML	LEsLGVER	S3 Phosphorylation	1	0.9959	33	40
C7B2G7_SELML	SGsTGERPFADIITSIR	S3 Phosphorylation	0.87	1	2	18
C7B2G7_SELML	SGsTGERPFADIITSIR	S3 Phosphorylation	0.2	1	2	18
C7B2G7_SELML	SGsTGERPFADIITSIR	S3 Phosphorylation	5%, 81%	1	2	18
C7B2G7_SELML	SGsTGERPFADIITSIR	S3 Phosphorylation	6%, 20%	0.9984	2	18
C7B2J3_SELML	VYLGsETTR	S5 Phosphorylation	1	0.9739	67	75
C7B2J3_SELML	VYLGsETTR	S5 Phosphorylation	0.94	0.9915	67	75
C7B2K2_SELML	tIVVGR	T1 Phosphorylation	100%, 100%	0.9987	2	7
C7B2K2_SELML	tIVVGR	T1 Phosphorylation	1	0.9839	2	7
C7B2K2_SELML	tIVVGR	T1 Phosphorylation	100%, 100%	0.9965	2	7
C7B2K2_SELML	tIVVGR	T1 Phosphorylation	100%, 100%	0.9933	2	7
C7B2K2_SELML	tIVVGR	T1 Phosphorylation	1	0.9979	2	7
C7B2K2_SELML	tIVVGR	T1 Phosphorylation	1	0.9899	2	7
C7B2K3_SELML	SPtGEIIFGGETMR	T3 Phosphorylation	0.33	1	344	357
C7B2K3_SELML	SPtGEIIFGGETMR	T3 Phosphorylation	0.99	0.9955	344	357
D8QMK6_SELML	KLLsIER	S4 Phosphorylation	1	0.9771	96	102
D8QMK6_SELML	KLLsIER	S4 Phosphorylation	1	0.9999	96	102
D8QMK6_SELML	KLLsIER	S4 Phosphorylation	1	0.9986	96	102
D8QMK7_SELML	AALsEDEDHR	S4 Phosphorylation	1	0.9927	335	344
D8QMK7_SELML	AALsEDEDHR	S4 Phosphorylation	1	0.9958	335	344
D8QMK7_SELML	AALsEDGDHHDATLIPK	S4 Phosphorylation	1	0.9954	352	368
D8QMK7_SELML	AALsEDGDHHDATLIPK	S4 Phosphorylation	1	0.9973	352	368
D8QMQ0_SELML	ALATtLEPEEIHNLR	T5 Phosphorylation	50%, 100%	1	358	372
D8QMQ0_SELML	ALATtLEPEEIHNLR	T5 Phosphorylation	50%, 99%	1	358	372
D8QMQ0_SELML	ALATtLEPEEIHNLR	T5 Phosphorylation	1	1	358	372
D8QMQ0_SELML	ALATtLEPEEIHNLR	T5 Phosphorylation	1	1	358	372
D8QMQ0_SELML	ALATtLEPEEIHNLR	T5 Phosphorylation	50%, 100%	1	358	372
D8QN27_SELML	ASSVGGGsPWYGPDR	S8 Phosphorylation	1	1	47	61
D8QN27_SELML	AsSVGGGSPWYGPDR	S2 Phosphorylation	0.98	1	47	61
D8QN27_SELML	ASSVGGGsPWYGPDR	S8 Phosphorylation	1	1	47	61
D8QN27_SELML	ASSVGGGsPWYGPDR	S8 Phosphorylation	1	1	47	61
D8QN27_SELML	AsSVGGGSPWYGPDR	S2 Phosphorylation	0.98	1	47	61
D8QN27_SELML	AsSVGGGSPWYGPDR	S2 Phosphorylation	0.98	1	47	61
D8QN27_SELML	ASsVGGGSPWYGPDR	S3 Phosphorylation	0.98	1	47	61
D8QN27_SELML	ASsVGGGSPWYGPDR	S3 Phosphorylation	0.86	0.9998	47	61
D8QN27_SELML	ASSVGGGsPWYGPDR	S8 Phosphorylation	1	1	47	61
D8QN27_SELML	AsSVGGGSPWYGPDR	S2 Phosphorylation	0.98	1	47	61
D8QN27_SELML	AsSVGGGSPWYGPDR	S2 Phosphorylation	0.98	1	47	61
D8QN27_SELML	AsSVGGGSPWYGPDR	S2 Phosphorylation	0.98	1	47	61
D8QN27_SELML	AsSVGGGSPWYGPDR	S2 Phosphorylation	0.25	1	47	61
D8QN27_SELML	AsSVGGGSPWYGPDR	S2 Phosphorylation	1	1	47	61
D8QN27_SELML	ASsVGGGSPWYGPDR	S3 Phosphorylation	25%, 25%	0.9998	47	61
D8QN27_SELML	AsSVGGGSPWYGPDR	S2 Phosphorylation	97%, 25%	1	47	61
D8QN27_SELML	AsSVGGGSPWYGPDR	S2 Phosphorylation	0.97	1	47	61
D8QN27_SELML	AsSVGGGSPWYGPDR	S2 Phosphorylation	0.98	1	47	61
D8QN27_SELML	ASsVGGGSPWYGPDR	S3 Phosphorylation	0.94	1	47	61
D8QN27_SELML	AsSVGGGSPWYGPDR	S2 Phosphorylation	0.98	1	47	61
D8QN27_SELML	ASSVGGGsPWYGPDR	S8 Phosphorylation	0.93	0.9813	47	61
D8QN27_SELML	AsSVGGGSPWYGPDR	S2 Phosphorylation	25%, 98%	1	47	61
D8QN27_SELML	ASsVGGGSPWYGPDR	S3 Phosphorylation	0.25	1	47	61
D8QN27_SELML	ASsVGGGSPWYGPDR	S3 Phosphorylation	1	1	47	61
D8QN27_SELML	ASsVGGGSPWYGPDR	S3 Phosphorylation	1	1	47	61
D8QN27_SELML	ASSVGGGsPWYGPDR	S8 Phosphorylation	1	0.9629	47	61
D8QN27_SELML	AsSVGGGSPWYGPDR	S2 Phosphorylation	0.98	0.9983	47	61
D8QN27_SELML	ASsVGGGSPWYGPDR	S3 Phosphorylation	25%, 0%	1	47	61
D8QN27_SELML	ASSVGGGsPWYGPDR	S8 Phosphorylation	1	1	47	61
D8QN27_SELML	AsSVGGGSPWYGPDR	S2 Phosphorylation	0.95	1	47	61
D8QN27_SELML	ASsVGGGSPWYGPDR	S3 Phosphorylation	1	1	47	61
D8QN27_SELML	ASSVGGGsPWYGPDR	S8 Phosphorylation	1	0.9969	47	61
D8QN27_SELML	ASsVGGGSPWYGPDR	S3 Phosphorylation	0.25	1	47	61
D8QN27_SELML	ASsVGGGSPWYGPDR	S3 Phosphorylation	0.25	0.9985	47	61
D8QN27_SELML	ASsVGGGSPWYGPDR	S3 Phosphorylation	0.25	0.9861	47	61
D8QN27_SELML	ASSVGGGsPWYGPDR	S8 Phosphorylation	1	1	47	61
D8QN27_SELML	ASsVGGGSPWYGPDR	S3 Phosphorylation	1	1	47	61
D8QN27_SELML	ASsVGGGSPWYGPDR	S3 Phosphorylation	0.94	1	47	61
D8QN27_SELML	ASSVGGGsPWYGPDR	S8 Phosphorylation	1	1	47	61
D8QN27_SELML	ASsVGGGSPWYGPDR	S3 Phosphorylation	0.01	1	47	61
D8QN27_SELML	ASSVGGGsPWYGPDR	S8 Phosphorylation	1	1	47	61
D8QN27_SELML	ASsVGGGSPWYGPDR	S3 Phosphorylation	0.25	1	47	61
D8QN27_SELML	AsSVGGGSPWYGPDR	S2 Phosphorylation	0.97	1	47	61
D8QN27_SELML	AsSVGGGSPWYGPDR	S2 Phosphorylation	0.98	1	47	61
D8QN27_SELML	ASsVGGGSPWYGPDR	S3 Phosphorylation	1	1	47	61
D8QN27_SELML	ASSVGGGsPWYGPDR	S8 Phosphorylation	1	1	47	61
D8QN27_SELML	ASsVGGGSPWYGPDR	S3 Phosphorylation	1	1	47	61
D8QN27_SELML	ASsVGGGSPWYGPDR	S3 Phosphorylation	0.97	1	47	61
D8QN27_SELML	ASsVGGGSPWYGPDR	S3 Phosphorylation	0.25	0.9661	47	61
D8QN27_SELML	tGKASSVGGGSPWYGPDR	T1 Phosphorylation	0.66	1	44	61
D8QN27_SELML	tGKASSVGGGSPWYGPDR	T1 Phosphorylation	0.59	1	44	61
D8QN27_SELML	tGKASSVGGGSPWYGPDR	T1 Phosphorylation	0.03	1	44	61
D8QN27_SELML	tGKASSVGGGSPWYGPDR	T1 Phosphorylation	0.2	1	44	61
D8QN27_SELML	tGKASSVGGGSPWYGPDR	T1 Phosphorylation	0.2	1	44	61
D8QN27_SELML	tGKASSVGGGSPWYGPDR	T1 Phosphorylation	0.74	0.9987	44	61
D8QN27_SELML	tGKASSVGGGSPWYGPDR	T1 Phosphorylation	0.08	1	44	61
D8QN27_SELML	TGKASsVGGGSPWYGPDR	S6 Phosphorylation	0.2	0.9849	44	61
D8QN27_SELML	tGKASSVGGGSPWYGPDR	T1 Phosphorylation	1	1	44	61
D8QN27_SELML	tGKASSVGGGSPWYGPDR	T1 Phosphorylation	0.48	1	44	61
D8QN27_SELML	tGKASSVGGGSPWYGPDR	T1 Phosphorylation	0.54	1	44	61
D8QN27_SELML	tGKASSVGGGSPWYGPDR	T1 Phosphorylation	7%, 20%	1	44	61
D8QN27_SELML	TGKASsVGGGSPWYGPDR	S6 Phosphorylation	0.75	1	44	61
D8QN27_SELML	tGKASSVGGGSPWYGPDR	T1 Phosphorylation	0.74	0.9999	44	61
D8QN27_SELML	tGKASSVGGGSPWYGPDR	T1 Phosphorylation	0.43	1	44	61
D8QN27_SELML	tGKASSVGGGSPWYGPDR	T1 Phosphorylation	0.99	0.9995	44	61
D8QN27_SELML	tGKASSVGGGSPWYGPDR	T1 Phosphorylation	0.03	1	44	61
D8QN27_SELML	tGKASSVGGGSPWYGPDR	T1 Phosphorylation	1	1	44	61
D8QN27_SELML	tGKASSVGGGSPWYGPDR	T1 Phosphorylation	0.54	0.9625	44	61
D8QN27_SELML	tGKASSVGGGSPWYGPDR	T1 Phosphorylation	0.08	1	44	61
D8QN27_SELML	tGKASSVGGGSPWYGPDR	T1 Phosphorylation	0.03	1	44	61
D8QN27_SELML	tGKASSVGGGSPWYGPDR	T1 Phosphorylation	0.2	1	44	61
D8QN27_SELML	tGKASSVGGGSPWYGPDR	T1 Phosphorylation	21%, 74%	1	44	61
D8QN27_SELML	tGKASSVGGGSPWYGPDR	T1 Phosphorylation	0.2	1	44	61
D8QN93_SELML	LQsPANATAVDR	S3 Phosphorylation	1	1	610	621
D8QN93_SELML	LQsPANATAVDR	S3 Phosphorylation	1	0.9955	610	621
D8QNG7_SELML	GGTsIDGSTSTAEIR	S4 Phosphorylation	8%, 17%	1	740	754
D8QNG7_SELML	GGTsIDGSTSTAEIR	S4 Phosphorylation	0.17	1	740	754
D8QNG7_SELML	GGTsIDGSTSTAEIR	S4 Phosphorylation	0.17	0.9749	740	754
D8QNG7_SELML	GGTsIDGSTSTAEIR	S4 Phosphorylation	0.8	1	740	754
D8QNG7_SELML	GGTsIDGSTSTAEIR	S4 Phosphorylation	0.17	0.9992	740	754
D8QNG7_SELML	GGTsIDGSTSTAEIR	S4 Phosphorylation	0.94	1	740	754
D8QNH8_SELML	ARsLTDEDLDELR	S3 Phosphorylation	1	1	176	188
D8QNH8_SELML	ARsLTDEDLDELR	S3 Phosphorylation	1	0.9997	176	188
D8QNH8_SELML	ARSLtDEDLDELR	T5 Phosphorylation	0.5	0.9968	176	188
D8QNH8_SELML	sLTDEDLDELR	S1 Phosphorylation	1	0.9999	178	188
D8QNH8_SELML	sLTDEDLDELR	S1 Phosphorylation	1	1	178	188
D8QNH8_SELML	sLTDEDLDELR	S1 Phosphorylation	1	0.9999	178	188
D8QNH8_SELML	sLTDEDLDELR	S1 Phosphorylation	1	1	178	188
D8QNH8_SELML	sLTDEDLDELR	S1 Phosphorylation	1	1	178	188
D8QNH8_SELML	sLTDEDLDELR	S1 Phosphorylation	1	0.9997	178	188
D8QNI9_SELML	EGPSTsPLK	S6 Phosphorylation	0.99	0.9998	146	154
D8QNI9_SELML	EGPSTsPLK	S6 Phosphorylation	0.99	0.9995	146	154
D8QNI9_SELML	EGPSTsPLK	S6 Phosphorylation	0.99	0.9998	146	154
D8QNI9_SELML	EGPSTsPLK	S6 Phosphorylation	0.99	0.9999	146	154
D8QNI9_SELML	EGPSTsPLK	S6 Phosphorylation	0.98	0.982	146	154
D8QNI9_SELML	EGPSTsPLK	S6 Phosphorylation	0.99	0.9956	146	154
D8QNI9_SELML	EGPSTsPLK	S6 Phosphorylation	0.98	0.9999	146	154
D8QNI9_SELML	EGPSTsPLK	S6 Phosphorylation	0.98	0.9993	146	154
D8QNI9_SELML	EGPSTsPLK	S6 Phosphorylation	99%, 33%	0.9999	146	154
D8QNI9_SELML	EGPSTsPLK	S6 Phosphorylation	0.99	1	146	154
D8QNI9_SELML	EGPSTsPLK	S6 Phosphorylation	0.99	0.9988	146	154
D8QNN8_SELML	DFGsFR	S4 Phosphorylation	1	0.9984	6	11
D8QNQ6_SELML	LFsGTQEK	S3 Phosphorylation	1	0.9907	93	100
D8QNQ6_SELML	LFsGTQEK	S3 Phosphorylation	1	0.9958	93	100
D8QNQ6_SELML	LFsGTQEK	S3 Phosphorylation	1	0.9954	93	100
D8QNQ6_SELML	LFsGTQEK	S3 Phosphorylation	1	0.9588	93	100
D8QNV4_SELML	AQDPAFDGGTSsPAFK	S12 Phosphorylation	0.97	0.9996	680	695
D8QNV4_SELML	AQDPAFDGGTSsPAFK	S12 Phosphorylation	0.98	0.9596	680	695
D8QNV4_SELML	SRsPGVAVDK	S3 Phosphorylation	1	0.9632	2167	2176
D8QNW4_SELML	sFDKDAEENER	S1 Phosphorylation	1	0.9604	143	153
D8QNZ3_SELML	DLsPTGSMSFR	S3 Phosphorylation	1	1	234	244
D8QNZ3_SELML	DLsPTGSMSFR	S3 Phosphorylation	1	1	234	244
D8QNZ3_SELML	DLsPTGSMSFR	S3 Phosphorylation	1	0.9977	234	244
D8QNZ3_SELML	DLsPTGSMSFR	S3 Phosphorylation	1	0.9995	234	244
D8QNZ3_SELML	DLsPTGSMSFR	S3 Phosphorylation	100%, 19%	1	234	244
D8QNZ3_SELML	DSAENSsPLAR	S7 Phosphorylation	0.98	0.9987	220	230
D8QNZ3_SELML	DSAENSsPLAR	S7 Phosphorylation	0.98	1	220	230
D8QNZ3_SELML	DSAENSsPLAR	S7 Phosphorylation	0.98	0.9831	220	230
D8QNZ3_SELML	DSAENSsPLAR	S7 Phosphorylation	0.99	0.992	220	230
D8QNZ3_SELML	DSAENSsPLAR	S7 Phosphorylation	0.98	0.9999	220	230
D8QNZ3_SELML	DSAENSsPLAR	S7 Phosphorylation	0.99	0.9999	220	230
D8QNZ3_SELML	DSAENSsPLAR	S7 Phosphorylation	0.97	0.9817	220	230
D8QNZ3_SELML	IPsPPSVITR	S3 Phosphorylation	1	0.9908	378	387
D8QNZ3_SELML	IPsPPSVITR	S3 Phosphorylation	1	0.9998	378	387
D8QNZ3_SELML	IPsPPSVITR	S3 Phosphorylation	1	0.9694	378	387
D8QNZ3_SELML	IPsPPSVITR	S3 Phosphorylation	1	0.9974	378	387
D8QNZ3_SELML	IPsPPSVITR	S3 Phosphorylation	1	0.9454	378	387
D8QNZ3_SELML	IPsPPSVITR	S3 Phosphorylation	1	0.9984	378	387
D8QNZ3_SELML	IPsPPSVITR	S3 Phosphorylation	1	0.994	378	387
D8QNZ3_SELML	IPsPPSVITR	S3 Phosphorylation	1	0.9876	378	387
D8QNZ3_SELML	SGPEPPtPK	T7 Phosphorylation	1	0.9707	369	377
D8QNZ3_SELML	SGPEPPtPK	T7 Phosphorylation	2%, 100%	0.9531	369	377
D8QP02_SELML	GSsDSQVETLAK	S3 Phosphorylation	0.97	1	634	645
D8QP19_SELML	LVTGPSSAsPPPK	S9 Phosphorylation	0.77	0.9922	624	636
D8QP19_SELML	LVTGPSSAsPPPK	S9 Phosphorylation	0.94	0.9722	624	636
D8QP19_SELML	LVTGPSSAsPPPK	S9 Phosphorylation	1	1	624	636
D8QP19_SELML	LVTGPSSAsPPPK	S9 Phosphorylation	0.25	0.9984	624	636
D8QP19_SELML	LVTGPSSAsPPPK	S9 Phosphorylation	1	1	624	636
D8QP19_SELML	TsFEGLQFLDFTDQK	S2 Phosphorylation	0.33	0.9996	203	217
D8QP19_SELML	TsFEGLQFLDFTDQK	S2 Phosphorylation	0.33	0.9766	203	217
D8QP19_SELML	TsFEGLQFLDFTDQK	S2 Phosphorylation	0.33	1	203	217
D8QP19_SELML	TsFEGLQFLDFTDQK	S2 Phosphorylation	0.33	1	203	217
D8QP19_SELML	VDVPSTQLVDTENGAsSPK	S16 Phosphorylation	0.95	0.9781	263	281
D8QP19_SELML	VDVPSTQLVDTENGASsPK	S17 Phosphorylation	1	1	263	281
D8QP19_SELML	VDVPSTQLVDTENGASsPK	S17 Phosphorylation	1	1	263	281
D8QP19_SELML	VDVPSTQLVDTENGAsSPK	S16 Phosphorylation	0.91	0.9846	263	281
D8QP19_SELML	VDVPSTQLVDTENGASsPK	S17 Phosphorylation	1	1	263	281
D8QP51_SELML	AEEsEPEDIDYNGIK	S4 Phosphorylation	1	0.9958	353	367
D8QP51_SELML	AQRPKsPEPSPPPK	S6 Phosphorylation	1	1	339	352
D8QP51_SELML	AQRPKsPEPSPPPK	S6 Phosphorylation	1	0.9987	339	352
D8QP51_SELML	AQRPKsPEPSPPPK	S6 Phosphorylation	1	0.9885	339	352
D8QP51_SELML	AQRPKsPEPSPPPK	S6 Phosphorylation	1	1	339	352
D8QP51_SELML	AQRPKsPEPSPPPK	S6 Phosphorylation	1	0.9959	339	352
D8QP51_SELML	AQRPKsPEPSPPPK	S6 Phosphorylation	1	0.9999	339	352
D8QP51_SELML	AQRPKsPEPSPPPK	S6 Phosphorylation	1	1	339	352
D8QP59_SELML	SDALLEETPVSAGsPR	S14 Phosphorylation	1	1	337	352
D8QP59_SELML	SDALLEETPVSAGsPR	S14 Phosphorylation	1	0.9998	337	352
D8QP59_SELML	SDALLEETPVsAGSPR	S11 Phosphorylation	1	0.9997	337	352
D8QP59_SELML	SDALLEETPVSAGsPR	S14 Phosphorylation	0.91	0.9999	337	352
D8QP59_SELML	SDALLEETPVSAGsPR	S14 Phosphorylation	1	1	337	352
D8QP59_SELML	SDALLEETPVSAGsPR	S14 Phosphorylation	1	1	337	352
D8QP59_SELML	SDALLEETPVSAGsPR	S14 Phosphorylation	0.95	0.9999	337	352
D8QP59_SELML	SDALLEETPVSAGsPR	S14 Phosphorylation	1	1	337	352
D8QP59_SELML	SDALLEETPVsAGSPR	S11 Phosphorylation	0	1	337	352
D8QP73_SELML	FELPRsPELDPDIR	S6 Phosphorylation	1	0.9863	686	699
D8QP73_SELML	FELPRsPELDPDIR	S6 Phosphorylation	100%, 100%	0.9858	686	699
D8QPB2_SELML	LSQSTDALtPTR	T9 Phosphorylation	0.95	0.9831	109	120
D8QPB2_SELML	LSQSTDALtPTR	T9 Phosphorylation	1	1	109	120
D8QPB2_SELML	LSQSTDALtPTR	T9 Phosphorylation	0.95	0.9999	109	120
D8QPB2_SELML	LSQSTDALtPTR	T9 Phosphorylation	0.91	0.9994	109	120
D8QPB2_SELML	LSQSTDALtPTR	T9 Phosphorylation	0.91	0.9995	109	120
D8QPB2_SELML	LSQSTDALtPTR	T9 Phosphorylation	0.95	1	109	120
D8QPC8_SELML	QDsFSSENPSHASLQDGTQSGR	S3 Phosphorylation	0.86	1	982	1003
D8QPM4_SELML	ELDGLLsPR	S7 Phosphorylation	100%, 100%	0.9822	391	399
D8QPM4_SELML	ELDGLLsPR	S7 Phosphorylation	1	0.9985	391	399
D8QPM4_SELML	ELDGLLsPR	S7 Phosphorylation	1	0.9998	391	399
D8QPM4_SELML	ELDGLLsPR	S7 Phosphorylation	100%, 100%	0.9996	391	399
D8QPM4_SELML	ELDGLLsPR	S7 Phosphorylation	1	0.9966	391	399
D8QPN4_SELML	ELDGLLsPR	S7 Phosphorylation	100%, 100%	0.9822	1087	1095
D8QPN4_SELML	ELDGLLsPR	S7 Phosphorylation	1	0.9985	1087	1095
D8QPN4_SELML	ELDGLLsPR	S7 Phosphorylation	1	0.9998	1087	1095
D8QPN4_SELML	ELDGLLsPR	S7 Phosphorylation	1	0.9966	1087	1095
D8QPN4_SELML	ELDGLLsPR	S7 Phosphorylation	100%, 100%	0.9996	1087	1095
D8QPQ3_SELML	LVVDAGNITVsPR	S11 Phosphorylation	1	0.9995	174	186
D8QPS4_SELML	AsAEVLGK	S2 Phosphorylation	1	0.9999	325	332
D8QPS4_SELML	AsAEVLGK	S2 Phosphorylation	1	0.9997	325	332
D8QPS4_SELML	AsAEVLGK	S2 Phosphorylation	1	0.9998	325	332
D8QPS4_SELML	AsAEVLGK	S2 Phosphorylation	1	0.9716	325	332
D8QPS4_SELML	AsAEVLGK	S2 Phosphorylation	1	0.9995	325	332
D8QPS4_SELML	AsAEVLGK	S2 Phosphorylation	1	0.9989	325	332
D8QPS4_SELML	AsAEVLGK	S2 Phosphorylation	100%, 100%	0.9966	325	332
D8QPS4_SELML	AsAEVLGK	S2 Phosphorylation	1	0.9963	325	332
D8QPS4_SELML	AsAEVLGK	S2 Phosphorylation	100%, 100%	0.9856	325	332
D8QPS4_SELML	AsAEVLGK	S2 Phosphorylation	1	0.9994	325	332
D8QPS4_SELML	AsAEVLGK	S2 Phosphorylation	1	0.9997	325	332
D8QPS4_SELML	AsAEVLGK	S2 Phosphorylation	1	0.9996	325	332
D8QPS4_SELML	FDLEDLLRAsAEVLGK	S10 Phosphorylation	1	1	317	332
D8QPS4_SELML	FDLEDLLRAsAEVLGK	S10 Phosphorylation	1	1	317	332
D8QPU2_SELML	ILEEIVsGR	S7 Phosphorylation	1	0.9656	541	549
D8QPV7_SELML	KVEPEEEsDDDMGLSLFD	S8 Phosphorylation	1	0.982	304	321
D8QPV7_SELML	KVEPEEEsDDDMGLSLFD	S8 Phosphorylation	1	1	304	321
D8QPV7_SELML	KVEPEEEsDDDMGLSLFD	S8 Phosphorylation	1	1	304	321
D8QPV7_SELML	KVEPEEEsDDDMGLSLFD	S8 Phosphorylation	1	0.9999	304	321
D8QPV7_SELML	KVEPEEEsDDDMGLSLFD	S8 Phosphorylation	1	0.9999	304	321
D8QPV7_SELML	KVEPEEEsDDDMGLSLFD	S8 Phosphorylation	98%, 100%	1	304	321
D8QPV7_SELML	KVEPEEEsDDDMGLSLFD	S8 Phosphorylation	1	1	304	321
D8QPV7_SELML	KVEPEEEsDDDMGLSLFD	S8 Phosphorylation	1	0.9966	304	321
D8QPV7_SELML	KVEPEEEsDDDMGLSLFD	S8 Phosphorylation	1	0.9997	304	321
D8QPW0_SELML	ANsFVAGSLPFSR	S3 Phosphorylation	1	0.9545	376	388
D8QPW0_SELML	VAsTGNAANPSRPR	S3 Phosphorylation	0.97	0.9995	4	17
D8QPW0_SELML	VAsTGNAANPSRPR	S3 Phosphorylation	0.97	0.9995	4	17
D8QPX2_SELML	LDHEKPLGsPLSR	S9 Phosphorylation	1	1	175	187
D8QPX2_SELML	LDHEKPLGsPLSR	S9 Phosphorylation	1	1	175	187
D8QPX2_SELML	LDHEKPLGsPLSR	S9 Phosphorylation	1	0.9989	175	187
D8QPX2_SELML	LDHEKPLGsPLSR	S9 Phosphorylation	1	0.9892	175	187
D8QPX2_SELML	LDHEKPLGsPLSR	S9 Phosphorylation	1	0.9992	175	187
D8QPX2_SELML	LDHEKPLGsPLSR	S9 Phosphorylation	1	1	175	187
D8QPX2_SELML	LDHEKPLGsPLSR	S9 Phosphorylation	1	1	175	187
D8QPX2_SELML	LDHEKPLGsPLSR	S9 Phosphorylation	1	1	175	187
D8QPX2_SELML	LDHEKPLGsPLSR	S9 Phosphorylation	1	1	175	187
D8QPX6_SELML	DFWLQsPK	S6 Phosphorylation	1	0.9698	489	496
D8QPX9_SELML	LVWDEFKsPVSR	S8 Phosphorylation	1	1	216	227
D8QPX9_SELML	LVWDEFKsPVSR	S8 Phosphorylation	1	0.9975	216	227
D8QPY1_SELML	LVWDEFKsPVSR	S8 Phosphorylation	1	1	365	376
D8QPY1_SELML	LVWDEFKsPVSR	S8 Phosphorylation	1	0.9975	365	376
D8QPZ8_SELML	TEsGIFR	S3 Phosphorylation	100%, 50%	0.9714	342	348
D8QQ02_SELML	SSVTsPTASTTSEGTER	S5 Phosphorylation	1	0.9999	862	878
D8QQ02_SELML	SSVTsPTASTTSEGTER	S5 Phosphorylation	0.94	0.9998	862	878
D8QQ04_SELML	SSsFPAR	S3 Phosphorylation	1	0.9876	4	10
D8QQ27_SELML	SDPEsPVSPLLTSDPK	S5 Phosphorylation	0.2	0.9993	729	744
D8QQ43_SELML	sEDEVPELDDEQSVVEQGTDK	S1 Phosphorylation	1	1	268	288
D8QQ46_SELML	LEASEsTQSLLSR	S6 Phosphorylation	0.95	1	17	29
D8QQ46_SELML	LEASEsTQSLLSR	S6 Phosphorylation	0.95	1	17	29
D8QQ52_SELML	TIsDSSLVAQAQASSR	S3 Phosphorylation	0.17	1	281	296
D8QQ52_SELML	tISDSSLVAQAQASSR	T1 Phosphorylation	0.95	0.9971	281	296
D8QQ64_SELML	AAtPSPSSGILNK	T3 Phosphorylation	1	1	588	600
D8QQ64_SELML	AAtPSPSSGILNK	T3 Phosphorylation	1	1	588	600
D8QQ64_SELML	AATPsPSSGILNK	S5 Phosphorylation	1	0.9965	588	600
D8QQ64_SELML	AATPsPSSGILNK	S5 Phosphorylation	100%, 25%	0.9999	588	600
D8QQ64_SELML	AAtPSPSSGILNK	T3 Phosphorylation	25%, 100%	0.9988	588	600
D8QQ64_SELML	STSEDKVsPVDYSK	S8 Phosphorylation	100%, 17%	1	140	153
D8QQ69_SELML	LQGESGASQQLEHStSPPPYEEVK	T15 Phosphorylation	0.17	0.9504	284	307
D8QQ76_SELML	GNDLNAELLSsPPR	S11 Phosphorylation	1	1	241	254
D8QQ76_SELML	GNDLNAELLSsPPR	S11 Phosphorylation	1	0.9985	241	254
D8QQ76_SELML	GNDLNAELLSsPPR	S11 Phosphorylation	0.5	0.9924	241	254
D8QQ76_SELML	GNDLNAELLSsPPR	S11 Phosphorylation	1	1	241	254
D8QQ76_SELML	GNDLNAELLSsPPR	S11 Phosphorylation	1	0.9515	241	254
D8QQ76_SELML	GNDLNAELLSsPPR	S11 Phosphorylation	0.5	0.9887	241	254
D8QQ76_SELML	GNDLNAELLSsPPR	S11 Phosphorylation	1	1	241	254
D8QQ76_SELML	GNDLNAELLSsPPR	S11 Phosphorylation	100%, 50%	0.9708	241	254
D8QQ76_SELML	GNDLNAELLSsPPR	S11 Phosphorylation	1	1	241	254
D8QQ76_SELML	GNDLNAELLSsPPR	S11 Phosphorylation	1	0.9989	241	254
D8QQ76_SELML	GNDLNAELLSsPPR	S11 Phosphorylation	1	1	241	254
D8QQ76_SELML	GNDLNAELLSsPPR	S11 Phosphorylation	1	1	241	254
D8QQ76_SELML	GNDLNAELLSsPPR	S11 Phosphorylation	1	1	241	254
D8QQ76_SELML	GNDLNAELLSsPPR	S11 Phosphorylation	1	0.9995	241	254
D8QQ78_SELML	NTPEVPVPPQLVNVLPVPLEIPSVPLTPVsPLPPSLPIGALASALASASPEHQR	S30 Phosphorylation	0.83	1	489	542
D8QQ78_SELML	SPStELASLSLNEPIPS	T4 Phosphorylation	0.17	0.9937	603	619
D8QQ81_SELML	HPVYFVQsPSR	S8 Phosphorylation	0.97	0.9867	22	32
D8QQ81_SELML	HPVYFVQsPSR	S8 Phosphorylation	0.03	0.9964	22	32
D8QQ81_SELML	HPVYFVQsPSR	S8 Phosphorylation	0.94	0.9989	22	32
D8QQ82_SELML	SSSPFPPGcFFSSEQGLQSFDHPLNEVKAsPR	C9 Iodoacetamide derivative, S30 Phosphorylation	100%, 96%	0.9981	183	214
D8QQ82_SELML	SSSPFPPGcFFSSEQGLQSFDHPLNEVKAsPR	C9 Iodoacetamide derivative, S30 Phosphorylation	100%, 100%, 100%, 3%, 42%, 51%	0.9714	183	214
D8QQ82_SELML	SSSPFPPGcFFSSEQGLQSFDHPLNEVKAsPR	C9 Iodoacetamide derivative, S30 Phosphorylation	100%, 100%	1	183	214
D8QQ82_SELML	SSSPFPPGcFFSSEQGLQSFDHPLNEVKAsPR	C9 Iodoacetamide derivative, S30 Phosphorylation	100%, 48%	0.9496	183	214
D8QQ82_SELML	SSSPFPPGcFFSSEQGLQSFDHPLNEVKAsPR	C9 Iodoacetamide derivative, S30 Phosphorylation	100%, 89%	1	183	214
D8QQ82_SELML	SSSPFPPGcFFSSEQGLQSFDHPLNEVKAsPR	C9 Iodoacetamide derivative, S30 Phosphorylation	100%, 36%	0.9998	183	214
D8QQ82_SELML	SSSPFPPGcFFSSEQGLQSFDHPLNEVKAsPR	C9 Iodoacetamide derivative, S30 Phosphorylation	100%, 44%	0.9991	183	214
D8QQ82_SELML	SSSPFPPGcFFSSEQGLQSFDHPLNEVKAsPR	C9 Iodoacetamide derivative, S30 Phosphorylation	100%, 99%	1	183	214
D8QQ82_SELML	SSSPFPPGcFFSSEQGLQSFDHPLNEVKAsPR	C9 Iodoacetamide derivative, S30 Phosphorylation	100%, 99%	0.9935	183	214
D8QQ82_SELML	SSSPFPPGcFFSSEQGLQSFDHPLNEVKAsPR	C9 Iodoacetamide derivative, S30 Phosphorylation	100%, 100%	1	183	214
D8QQ82_SELML	SSSPFPPGcFFSSEQGLQSFDHPLNEVKAsPR	C9 Iodoacetamide derivative, S30 Phosphorylation	100%, 100%	1	183	214
D8QQ82_SELML	SSSPFPPGcFFSSEQGLQSFDHPLNEVKAsPR	C9 Iodoacetamide derivative, S30 Phosphorylation	100%, 95%	1	183	214
D8QQ82_SELML	SSSPFPPGcFFSSEQGLQSFDHPLNEVKAsPR	C9 Iodoacetamide derivative, S30 Phosphorylation	100%, 92%	1	183	214
D8QQ82_SELML	SSSPFPPGcFFSSEQGLQSFDHPLNEVKAsPR	C9 Iodoacetamide derivative, S30 Phosphorylation	100%, 87%	1	183	214
D8QQ82_SELML	SSSPFPPGcFFSSEQGLQSFDHPLNEVKAsPR	C9 Iodoacetamide derivative, S30 Phosphorylation	100%, 99%	1	183	214
D8QQ82_SELML	SSSPFPPGcFFSSEQGLQSFDHPLNEVKAsPR	C9 Iodoacetamide derivative, S30 Phosphorylation	100%, 70%	0.9992	183	214
D8QQ82_SELML	SSSPFPPGcFFSSEQGLQSFDHPLNEVKAsPR	C9 Iodoacetamide derivative, S30 Phosphorylation	100%, 20%	0.9669	183	214
D8QQC5_SELML	sGDKVAEGEENASPLPER	S1 Phosphorylation	1	0.9971	9	26
D8QQC5_SELML	sGDKVAEGEENASPLPER	S1 Phosphorylation	1	0.9999	9	26
D8QQC5_SELML	sGDKVAEGEENASPLPER	S1 Phosphorylation	1	0.9588	9	26
D8QQE2_SELML	SVASTNMEEDsPTSVQVK	S11 Phosphorylation	0.17	0.9989	317	334
D8QQP6_SELML	APPPANsPLVGSLPK	S7 Phosphorylation	1	0.9999	212	226
D8QQP6_SELML	APPPANsPLVGSLPK	S7 Phosphorylation	1	0.9886	212	226
D8QQP6_SELML	APPPANsPLVGSLPK	S7 Phosphorylation	1	0.9761	212	226
D8QQP6_SELML	APPPANsPLVGSLPK	S7 Phosphorylation	1	0.9952	212	226
D8QQP6_SELML	APPPANsPLVGSLPK	S7 Phosphorylation	1	0.9999	212	226
D8QQP6_SELML	RPRtPPPAPTVDFQTADSEHLMK	T4 Phosphorylation	0.98	1	283	305
D8QQP6_SELML	RPRtPPPAPTVDFQTADSEHLMK	T4 Phosphorylation	0.99	0.9971	283	305
D8QQP6_SELML	tPPPAPTVDFQTADSEHLMK	T1 Phosphorylation	0.99	0.999	286	305
D8QQP6_SELML	tPPPAPTVDFQTADSEHLmK	T1 Phosphorylation, M19 Oxidation	92%, 100%	0.9986	286	305
D8QQP6_SELML	tPPPAPTVDFQTADSEHLMK	T1 Phosphorylation	0.99	0.9963	286	305
D8QQP6_SELML	tPPPAPTVDFQTADSEHLMK	T1 Phosphorylation	1	1	286	305
D8QQP6_SELML	tPPPAPTVDFQTADSEHLMK	T1 Phosphorylation	0.97	1	286	305
D8QQP6_SELML	tPPPAPTVDFQTADSEHLMK	T1 Phosphorylation	1	1	286	305
D8QQP6_SELML	tPPPAPTVDFQTADSEHLMK	T1 Phosphorylation	1	1	286	305
D8QQP6_SELML	tPPPAPTVDFQTADSEHLMK	T1 Phosphorylation	1	1	286	305
D8QQR1_SELML	AATPAsPSPSQR	S6 Phosphorylation	0.99	0.9817	18	29
D8QQR1_SELML	AATPAsPSPSQR	S6 Phosphorylation	1	0.9974	18	29
D8QQR1_SELML	AATPASPsPSQR	S8 Phosphorylation	1	0.9977	18	29
D8QQR1_SELML	AATPAsPSPSQR	S6 Phosphorylation	1	0.9681	18	29
D8QQR1_SELML	AATPAsPSPSQR	S6 Phosphorylation	0.92	1	18	29
D8QQR1_SELML	AATPAsPSPSQR	S6 Phosphorylation	1	1	18	29
D8QQR1_SELML	AATPAsPSPSQR	S6 Phosphorylation	1	0.9976	18	29
D8QQR1_SELML	AATPASPsPSQR	S8 Phosphorylation	0.69	0.99	18	29
D8QQR1_SELML	AATPASPSPsQR	S10 Phosphorylation	0.02	0.9912	18	29
D8QQR1_SELML	AATPAsPSPSQR	S6 Phosphorylation	1	1	18	29
D8QQR1_SELML	AATPAsPSPSQR	S6 Phosphorylation	0.97	1	18	29
D8QQR1_SELML	AATPASPsPSQR	S8 Phosphorylation	0.94	0.9843	18	29
D8QQR4_SELML	VLAPLFTNVALsEER	S12 Phosphorylation	1	0.9999	36	50
D8QQR4_SELML	VLAPLFTNVALsEER	S12 Phosphorylation	1	1	36	50
D8QQR4_SELML	VLAPLFTNVALsEER	S12 Phosphorylation	1	1	36	50
D8QQR4_SELML	VLAPLFTNVALsEER	S12 Phosphorylation	1	1	36	50
D8QQR4_SELML	VLAPLFTNVALsEER	S12 Phosphorylation	1	0.9625	36	50
D8QQR4_SELML	VLAPLFTNVALsEER	S12 Phosphorylation	1	1	36	50
D8QQR4_SELML	VLAPLFTNVALsEER	S12 Phosphorylation	1	1	36	50
D8QR39_SELML	ANSGGPPVADFDWGTGEtPR	T18 Phosphorylation	0.87	0.9998	103	122
D8QR39_SELML	ANSGGPPVADFDWGTGEtPR	T18 Phosphorylation	1	1	103	122
D8QR39_SELML	ANSGGPPVADFDWGTGEtPR	T18 Phosphorylation	1	0.9474	103	122
D8QR39_SELML	ANSGGPPVADFDWGTGEtPR	T18 Phosphorylation	1	1	103	122
D8QR39_SELML	ANSGGPPVADFDWGTGEtPR	T18 Phosphorylation	0.99	1	103	122
D8QR39_SELML	ANSGGPPVADFDWGTGEtPR	T18 Phosphorylation	1	0.9995	103	122
D8QR39_SELML	ANSGGPPVADFDWGTGEtPR	T18 Phosphorylation	0.91	1	103	122
D8QR39_SELML	ANSGGPPVADFDWGTGEtPR	T18 Phosphorylation	1	1	103	122
D8QR39_SELML	ANSGGPPVADFDWGtGETPR	T15 Phosphorylation	0	0.9926	103	122
D8QR39_SELML	ANSGGPPVADFDWGTGEtPR	T18 Phosphorylation	0.91	0.9991	103	122
D8QR39_SELML	ANSGGPPVADFDWGTGEtPR	T18 Phosphorylation	1	1	103	122
D8QR39_SELML	ANSGGPPVADFDWGTGEtPRR	T18 Phosphorylation	1	0.9998	103	123
D8QR39_SELML	AVAAIKsPDDEEGGVK	S7 Phosphorylation	1	1	153	168
D8QR39_SELML	AVAAIKsPDDEEGGVK	S7 Phosphorylation	1	1	153	168
D8QR39_SELML	AVAAIKsPDDEEGGVK	S7 Phosphorylation	100%, 100%	1	153	168
D8QR39_SELML	AVAAIKsPDDEEGGVK	S7 Phosphorylation	1	1	153	168
D8QR39_SELML	AVAAIKsPDDEEGGVK	S7 Phosphorylation	1	0.9996	153	168
D8QR39_SELML	AVAAIKsPDDEEGGVK	S7 Phosphorylation	1	1	153	168
D8QR39_SELML	KRPSDSWAEAEPTtPR	T14 Phosphorylation	0.86	0.9999	131	146
D8QR39_SELML	KRPSDSWAEAEPTtPR	T14 Phosphorylation	0.25	0.9519	131	146
D8QR39_SELML	KRPSDSWAEAEPtTPR	T13 Phosphorylation	0.25	1	131	146
D8QR39_SELML	KRPSDSWAEAEPtTPR	T13 Phosphorylation	25%, 25%	0.9915	131	146
D8QR39_SELML	KRPSDSWAEAEPtTPR	T13 Phosphorylation	0.89	1	131	146
D8QR39_SELML	KRPSDSWAEAEPTtPR	T14 Phosphorylation	0.25	1	131	146
D8QR39_SELML	KRPSDSWAEAEPtTPR	T13 Phosphorylation	0.25	0.9984	131	146
D8QR39_SELML	KRPSDSWAEAEPTtPR	T14 Phosphorylation	0.25	0.9998	131	146
D8QR39_SELML	KRPSDSWAEAEPTtPR	T14 Phosphorylation	0.25	0.9997	131	146
D8QR39_SELML	KRPSDSWAEAEPTtPR	T14 Phosphorylation	0.25	0.9991	131	146
D8QR39_SELML	KRPSDSWAEAEPTtPR	T14 Phosphorylation	0.08	1	131	146
D8QR39_SELML	RPSDSWAEAEPTtPR	T13 Phosphorylation	0.25	0.9994	132	146
D8QR39_SELML	RPSDSWAEAEPTtPR	T13 Phosphorylation	0.99	0.9989	132	146
D8QR39_SELML	RPSDSWAEAEPTtPR	T13 Phosphorylation	0.25	0.9887	132	146
D8QR39_SELML	RPSDSWAEAEPTtPR	T13 Phosphorylation	0.01	1	132	146
D8QR39_SELML	SQEAQPAQIGVSs	S13 Phosphorylation	33%, 33%	1	243	255
D8QR39_SELML	SQEAQPAQIGVSs	S13 Phosphorylation	0.33	0.9964	243	255
D8QR39_SELML	SQEAQPAQIGVSs	S13 Phosphorylation	0.33	0.9995	243	255
D8QR53_SELML	SLVDYEEDEEsDDEEAKDEK	S11 Phosphorylation	1	1	278	297
D8QR53_SELML	SLVDYEEDEEsDDEEAKDEK	S11 Phosphorylation	1	1	278	297
D8QRA1_SELML	VVLTSPPQPPSPVAESPEEEGVsPK	S23 Phosphorylation	1	1	120	144
D8QRA1_SELML	VVLTSPPQPPSPVAESPEEEGVsPK	S23 Phosphorylation	1	1	120	144
D8QRA1_SELML	VVLTSPPQPPSPVAESPEEEGVsPK	S23 Phosphorylation	1	1	120	144
D8QRA1_SELML	VVLTSPPQPPSPVAESPEEEGVsPK	S23 Phosphorylation	1	1	120	144
D8QRA1_SELML	VVLTSPPQPPSPVAESPEEEGVsPK	S23 Phosphorylation	1	1	120	144
D8QRA1_SELML	VVLTSPPQPPSPVAEsPEEEGVsPK	S16 Phosphorylation, S23 Phosphorylation	2%, 98%	0.992	120	144
D8QRA1_SELML	VVLTSPPQPPSPVAESPEEEGVsPK	S23 Phosphorylation	1	1	120	144
D8QRA1_SELML	VVLTSPPQPPSPVAESPEEEGVsPK	S23 Phosphorylation	1	1	120	144
D8QRA1_SELML	VVLTSPPQPPSPVAESPEEEGVsPK	S23 Phosphorylation	1	0.9988	120	144
D8QRA1_SELML	VVLTSPPQPPsPVAESPEEEGVsPK	S11 Phosphorylation, S23 Phosphorylation	100%, 100%	0.9968	120	144
D8QRA1_SELML	VVLTSPPQPPSPVAESPEEEGVsPK	S23 Phosphorylation	1	1	120	144
D8QRA1_SELML	VVLTSPPQPPsPVAESPEEEGVsPK	S11 Phosphorylation, S23 Phosphorylation	93%, 100%	1	120	144
D8QRA1_SELML	VVLTSPPQPPSPVAESPEEEGVsPK	S23 Phosphorylation	1	0.9974	120	144
D8QRA1_SELML	VVLTSPPQPPSPVAESPEEEGVsPK	S23 Phosphorylation	1	1	120	144
D8QRA1_SELML	VVLTSPPQPPSPVAESPEEEGVsPK	S23 Phosphorylation	20%, 100%	1	120	144
D8QRA1_SELML	VVLTSPPQPPSPVAESPEEEGVsPK	S23 Phosphorylation	1	1	120	144
D8QRA1_SELML	VVLTSPPQPPSPVAESPEEEGVsPK	S23 Phosphorylation	1	1	120	144
D8QRA1_SELML	VVLTSPPQPPSPVAESPEEEGVsPK	S23 Phosphorylation	1	1	120	144
D8QRA1_SELML	VVLTSPPQPPSPVAESPEEEGVsPK	S23 Phosphorylation	1	1	120	144
D8QRA1_SELML	VVLTSPPQPPSPVAESPEEEGVsPK	S23 Phosphorylation	1	1	120	144
D8QRA1_SELML	VVLTSPPQPPsPVAESPEEEGVsPK	S11 Phosphorylation, S23 Phosphorylation	86%, 78%	0.9604	120	144
D8QRA1_SELML	VVLTSPPQPPSPVAESPEEEGVsPK	S23 Phosphorylation	1	1	120	144
D8QRA1_SELML	VVLTSPPQPPsPVAESPEEEGVsPK	S11 Phosphorylation, S23 Phosphorylation	97%, 100%	1	120	144
D8QRA1_SELML	VVLTSPPQPPSPVAESPEEEGVsPK	S23 Phosphorylation	1	1	120	144
D8QRA1_SELML	VVLTSPPQPPsPVAESPEEEGVsPK	S11 Phosphorylation, S23 Phosphorylation	100%, 100%	0.9996	120	144
D8QRA1_SELML	VVLTSPPQPPSPVAESPEEEGVsPK	S23 Phosphorylation	1	0.999	120	144
D8QRA1_SELML	VVLTSPPQPPSPVAESPEEEGVsPK	S23 Phosphorylation	1	1	120	144
D8QRA1_SELML	VVLTSPPQPPsPVAESPEEEGVsPK	S11 Phosphorylation, S23 Phosphorylation	100%, 100%	0.9997	120	144
D8QRA1_SELML	VVLTSPPQPPSPVAESPEEEGVsPK	S23 Phosphorylation	1	1	120	144
D8QRA1_SELML	VVLTSPPQPPSPVAESPEEEGVsPK	S23 Phosphorylation	0.92	0.9486	120	144
D8QRA1_SELML	VVLTSPPQPPSPVAESPEEEGVsPK	S23 Phosphorylation	1	1	120	144
D8QRA1_SELML	VVLTSPPQPPSPVAESPEEEGVsPK	S23 Phosphorylation	1	0.9999	120	144
D8QRA1_SELML	VVLTSPPQPPSPVAESPEEEGVsPK	S23 Phosphorylation	1	1	120	144
D8QRA1_SELML	VVLTsPPQPPSPVAESPEEEGVsPK	S5 Phosphorylation, S23 Phosphorylation	1%, 69%	0.9983	120	144
D8QRA1_SELML	VVLTSPPQPPSPVAESPEEEGVsPK	S23 Phosphorylation	1	1	120	144
D8QRA1_SELML	VVLTSPPQPPsPVAESPEEEGVsPK	S11 Phosphorylation, S23 Phosphorylation	100%, 100%	1	120	144
D8QRA1_SELML	VVLTSPPQPPSPVAESPEEEGVsPK	S23 Phosphorylation	0.71	0.9816	120	144
D8QRA1_SELML	VVLTSPPQPPSPVAESPEEEGVsPK	S23 Phosphorylation	1	1	120	144
D8QRK0_SELML	SAsFATHGGPEPDLSWVQTLVK	S3 Phosphorylation	0.09	0.9999	564	585
D8QRK0_SELML	SAsFATHGGPEPDLSWVQTLVK	S3 Phosphorylation	87%, 4%	1	564	585
D8QRR3_SELML	IAsFSGDEDRYK	S3 Phosphorylation	1	0.9955	112	123
D8QRT6_SELML	TRsSPIP	S3 Phosphorylation	0.33	0.9594	508	514
D8QRU1_SELML	RFsLPGTHGR	S3 Phosphorylation	1	0.9999	872	881
D8QRU1_SELML	RFsLPGTHGR	S3 Phosphorylation	100%, 1%	0.9999	872	881
D8QRU1_SELML	RFsLPGTHGR	S3 Phosphorylation	1	0.996	872	881
D8QRU1_SELML	RFsLPGTHGR	S3 Phosphorylation	1	0.9999	872	881
D8QRU1_SELML	RLsFPVR	S3 Phosphorylation	1	0.9814	891	897
D8QRU1_SELML	RLsFPVR	S3 Phosphorylation	1	0.9859	891	897
D8QRU1_SELML	RLsFPVR	S3 Phosphorylation	1	0.9769	891	897
D8QRU1_SELML	RLsFPVR	S3 Phosphorylation	1	0.9913	891	897
D8QRU1_SELML	RLsFPVR	S3 Phosphorylation	1	0.984	891	897
D8QRU1_SELML	RLsFPVR	S3 Phosphorylation	100%, 100%	0.9888	891	897
D8QRU1_SELML	RLsFPVR	S3 Phosphorylation	1	0.9916	891	897
D8QRU1_SELML	RLsFPVR	S3 Phosphorylation	1	0.9882	891	897
D8QRU1_SELML	RLsFPVR	S3 Phosphorylation	100%, 100%	0.9968	891	897
D8QRV1_SELML	DENtAVtVAR	T4 Phosphorylation, T7 Phosphorylation	100%, 100%	0.9994	95	104
D8QRV1_SELML	DENtAVtVAR	T4 Phosphorylation, T7 Phosphorylation	100%, 100%	1	95	104
D8QRV1_SELML	DENtAVtVAR	T4 Phosphorylation, T7 Phosphorylation	100%, 100%, 100%, 100%	0.9994	95	104
D8QRV1_SELML	DENtAVtVAR	T4 Phosphorylation, T7 Phosphorylation	100%, 100%	0.9982	95	104
D8QRV1_SELML	DENtAVtVAR	T4 Phosphorylation, T7 Phosphorylation	100%, 100%	0.9985	95	104
D8QRV1_SELML	DENtAVTVAR	T4 Phosphorylation	1	0.9785	95	104
D8QRV1_SELML	DENtAVtVAR	T4 Phosphorylation, T7 Phosphorylation	100%, 100%	0.9914	95	104
D8QRV1_SELML	DENtAVtVAR	T4 Phosphorylation, T7 Phosphorylation	100%, 100%	0.9992	95	104
D8QRV1_SELML	RDENtAVtVAR	T5 Phosphorylation, T8 Phosphorylation	100%, 100%	0.9972	94	104
D8QRV1_SELML	RDENtAVtVAR	T5 Phosphorylation, T8 Phosphorylation	100%, 100%	0.9998	94	104
D8QRV1_SELML	RDENtAVtVAR	T5 Phosphorylation, T8 Phosphorylation	100%, 100%	0.9922	94	104
D8QRV1_SELML	RDENtAVtVAR	T5 Phosphorylation, T8 Phosphorylation	100%, 100%	0.9981	94	104
D8QRV1_SELML	SStmLVALK	T3 Phosphorylation, M4 Oxidation	33%, 98%, 100%, 100%	0.9586	131	139
D8QRV1_SELML	SStMLVALK	T3 Phosphorylation	1	1	131	139
D8QRV1_SELML	SStMLVALK	T3 Phosphorylation	1	1	131	139
D8QRV1_SELML	SStMLVALK	T3 Phosphorylation	0.99	1	131	139
D8QRV1_SELML	SStmLVALK	T3 Phosphorylation, M4 Oxidation	98%, 100%	1	131	139
D8QRV1_SELML	SStmLVALK	T3 Phosphorylation, M4 Oxidation	33%, 33%, 100%, 100%	0.9967	131	139
D8QRV1_SELML	SStMLVALK	T3 Phosphorylation	0.99	0.9779	131	139
D8QRV1_SELML	SStmLVALK	T3 Phosphorylation, M4 Oxidation	100%, 100%	0.9998	131	139
D8QRV1_SELML	SStMLVALK	T3 Phosphorylation	0.99	0.9999	131	139
D8QRV1_SELML	SStmLVALK	T3 Phosphorylation, M4 Oxidation	98%, 33%, 100%, 100%	0.9944	131	139
D8QRV1_SELML	SStMLVALK	T3 Phosphorylation	98%, 33%	0.9956	131	139
D8QRV1_SELML	SStMLVALK	T3 Phosphorylation	1	1	131	139
D8QRV1_SELML	SStMLVALK	T3 Phosphorylation	1	1	131	139
D8QRV1_SELML	SStMLVALK	T3 Phosphorylation	1	1	131	139
D8QRV1_SELML	SStmLVALK	T3 Phosphorylation, M4 Oxidation	100%, 100%	0.9999	131	139
D8QRV1_SELML	SStMLVALK	T3 Phosphorylation	0.98	1	131	139
D8QRV1_SELML	SStMLVALK	T3 Phosphorylation	100%, 33%	1	131	139
D8QRV1_SELML	SStMLVALK	T3 Phosphorylation	0.99	0.9979	131	139
D8QRV1_SELML	SStMLVALK	T3 Phosphorylation	100%, 43%	1	131	139
D8QRV1_SELML	SStmLVALK	T3 Phosphorylation, M4 Oxidation	98%, 100%	0.9998	131	139
D8QRV1_SELML	SStMLVALK	T3 Phosphorylation	1	1	131	139
D8QRV1_SELML	SStmLVALK	T3 Phosphorylation, M4 Oxidation	100%, 100%	0.9985	131	139
D8QRV1_SELML	SStMLVALK	T3 Phosphorylation	1	1	131	139
D8QRV1_SELML	SStmLVALK	T3 Phosphorylation, M4 Oxidation	96%, 100%	0.995	131	139
D8QRV1_SELML	SStMLVALK	T3 Phosphorylation	100%, 33%	1	131	139
D8QRW3_SELML	AGGsSGNLVDAAR	S4 Phosphorylation	1	1	156	168
D8QRW3_SELML	AGGsSGNLVDAAR	S4 Phosphorylation	1	1	156	168
D8QRW3_SELML	AGGSsGNLVDAAR	S5 Phosphorylation	1	0.9741	156	168
D8QRW3_SELML	AGGsSGNLVDAAR	S4 Phosphorylation	1	1	156	168
D8QRW3_SELML	AGGsSGNLVDAAR	S4 Phosphorylation	1	1	156	168
D8QRW3_SELML	AGGsSGNLVDAAR	S4 Phosphorylation	1	1	156	168
D8QS27_SELML	LPYNEAAAAVENQEESTsPR	S18 Phosphorylation	0.01	0.9912	5	24
D8QS47_SELML	RRPPASsPVR	S7 Phosphorylation	0	0.9969	86	95
D8QS47_SELML	RRPPASsPVR	S7 Phosphorylation	1	1	86	95
D8QS47_SELML	RRPPAsSPVR	S6 Phosphorylation	0	1	86	95
D8QS47_SELML	RRPPASsPVR	S7 Phosphorylation	1	1	86	95
D8QS47_SELML	sPLPVR	S1 Phosphorylation	1	0.9992	132	137
D8QS47_SELML	sPLPVR	S1 Phosphorylation	1	0.9969	132	137
D8QS47_SELML	sPLPVR	S1 Phosphorylation	1	0.999	132	137
D8QS47_SELML	sPLPVR	S1 Phosphorylation	1	0.9794	132	137
D8QS47_SELML	sPLPVR	S1 Phosphorylation	1	0.9921	132	137
D8QS47_SELML	sPLPVR	S1 Phosphorylation	100%, 100%	0.9928	132	137
D8QS47_SELML	sPLPVR	S1 Phosphorylation	100%, 100%	0.997	132	137
D8QS47_SELML	sPLPVR	S1 Phosphorylation	1	0.9848	132	137
D8QS47_SELML	sPLPVR	S1 Phosphorylation	1	0.9886	132	137
D8QS59_SELML	IEELVsDDDSDVK	S6 Phosphorylation	1	0.9999	287	299
D8QS77_SELML	sPATAGTPVR	S1 Phosphorylation	1	0.9666	116	125
D8QS85_SELML	GAWctPPR	C4 Iodoacetamide derivative, T5 Phosphorylation	100%, 100%	0.9835	329	336
D8QSB5_SELML	AYDsEDEYFR	S4 Phosphorylation	1	0.9976	175	184
D8QSB6_SELML	DLGsGNFGVAR	S4 Phosphorylation	1	0.997	11	21
D8QSB6_SELML	LENTLLDGsPAPR	S9 Phosphorylation	1	0.9869	131	143
D8QSB6_SELML	LENTLLDGsPAPR	S9 Phosphorylation	1	0.9811	131	143
D8QSB6_SELML	LENTLLDGsPAPR	S9 Phosphorylation	1	0.9991	131	143
D8QSB6_SELML	LENTLLDGsPAPR	S9 Phosphorylation	1	0.9839	131	143
D8QSB6_SELML	SALLHsQPK	S6 Phosphorylation	50%, 100%	0.9888	154	162
D8QSB6_SELML	SALLHsQPK	S6 Phosphorylation	1	0.9994	154	162
D8QSB6_SELML	SALLHsQPK	S6 Phosphorylation	1	0.9992	154	162
D8QSB6_SELML	StVGTPAYIAPEVLSR	T2 Phosphorylation	0.2	0.9989	163	178
D8QSC0_SELML	IEDAGLEDTALsPDGIQEAFR	S12 Phosphorylation	0.5	0.9997	20	40
D8QSC0_SELML	IEDAGLEDTALsPDGIQEAFR	S12 Phosphorylation	1	1	20	40
D8QSC0_SELML	IEDAGLEDTALsPDGIQEAFR	S12 Phosphorylation	1	1	20	40
D8QSK0_SELML	VAsPPPPPPAVVK	S3 Phosphorylation	1	0.9954	369	381
D8QSK0_SELML	VAsPPPPPPAVVK	S3 Phosphorylation	1	0.9861	369	381
D8QSK0_SELML	VAsPPPPPPAVVK	S3 Phosphorylation	1	0.9561	369	381
D8QSK0_SELML	VAsPPPPPPAVVK	S3 Phosphorylation	1	0.9996	369	381
D8QSK0_SELML	VAsPPPPPPAVVK	S3 Phosphorylation	1	0.9996	369	381
D8QSK0_SELML	VAsPPPPPPAVVK	S3 Phosphorylation	100%, 100%	0.9718	369	381
D8QSK0_SELML	VAsPPPPPPAVVK	S3 Phosphorylation	1	0.9985	369	381
D8QSK0_SELML	VAsPPPPPPAVVK	S3 Phosphorylation	1	0.9953	369	381
D8QSK0_SELML	VAsPPPPPPAVVK	S3 Phosphorylation	1	0.9926	369	381
D8QSK0_SELML	VAsPPPPPPAVVK	S3 Phosphorylation	1	0.9941	369	381
D8QSK7_SELML	VAsLEHLQK	S3 Phosphorylation	1	0.9999	330	338
D8QSK7_SELML	VAsLEHLQK	S3 Phosphorylation	1	0.999	330	338
D8QSK7_SELML	VAsLEHLQK	S3 Phosphorylation	1	1	330	338
D8QSK7_SELML	VAsLEHLQK	S3 Phosphorylation	100%, 100%	0.9996	330	338
D8QSK7_SELML	VAsLEHLQK	S3 Phosphorylation	1	0.9706	330	338
D8QSK8_SELML	NsLSLR	S2 Phosphorylation	1	0.9973	563	568
D8QSL1_SELML	FLHDEHLPDGLPPLsPTFR	S15 Phosphorylation	1	0.9998	270	288
D8QSL1_SELML	FLHDEHLPDGLPPLsPTFR	S15 Phosphorylation	1	0.9833	270	288
D8QSM7_SELML	VVEELGsEEEGSETSESGGSTAR	S7 Phosphorylation	1	1	276	298
D8QSM7_SELML	VVEELGsEEEGSETSESGGSTAR	S7 Phosphorylation	0.72	0.9999	276	298
D8QSN2_SELML	LQsIGK	S3 Phosphorylation	1	0.9879	271	276
D8QSP2_SELML	GGsPLQAGATVQTPDR	S3 Phosphorylation	1	0.9997	513	528
D8QSP2_SELML	GGsPLQAGATVQTPDRR	S3 Phosphorylation	1	1	513	529
D8QSP2_SELML	LGsYLSR	S3 Phosphorylation	0.99	0.9999	601	607
D8QSP2_SELML	LGsYLSR	S3 Phosphorylation	33%, 99%	1	601	607
D8QSP2_SELML	SSVEDISsPSDKEALGK	S8 Phosphorylation	0.87	1	397	413
D8QSP2_SELML	SSVEDIsSPSDKEALGK	S7 Phosphorylation	0.2	0.9997	397	413
D8QSP2_SELML	SSVEDISsPSDKEALGK	S8 Phosphorylation	0.2	0.9999	397	413
D8QSP2_SELML	SSVEDISsPSDKEALGK	S8 Phosphorylation	0.2	0.9993	397	413
D8QSP2_SELML	SSVEDIsSPSDKEALGK	S7 Phosphorylation	20%, 20%	0.9999	397	413
D8QSS2_SELML	DSKsPFSILSSGFGK	S4 Phosphorylation	1	1	97	111
D8QSS2_SELML	DSKsPFSILSSGFGK	S4 Phosphorylation	1	1	97	111
D8QSS2_SELML	DSKsPFSILSSGFGK	S4 Phosphorylation	0.2	0.9916	97	111
D8QSS2_SELML	DSKsPFSILSSGFGK	S4 Phosphorylation	1	0.9998	97	111
D8QSS2_SELML	DSKsPFSILSSGFGK	S4 Phosphorylation	0.95	0.9817	97	111
D8QSS2_SELML	DSKsPFSILSSGFGK	S4 Phosphorylation	0.97	1	97	111
D8QSS2_SELML	DSKsPFSILSSGFGK	S4 Phosphorylation	1	1	97	111
D8QSS2_SELML	ENDDVFsDSEDGDSHR	S7 Phosphorylation	1	1	511	526
D8QSS2_SELML	ENDDVFsDSEDGDSHR	S7 Phosphorylation	0.97	0.9889	511	526
D8QSS2_SELML	ENDDVFsDSEDGDSHR	S7 Phosphorylation	100%, 0%	1	511	526
D8QSS2_SELML	ENDDVFSDsEDGDSHR	S9 Phosphorylation	0.97	0.9633	511	526
D8QSS2_SELML	ENDDVFsDSEDGDSHR	S7 Phosphorylation	33%, 100%	1	511	526
D8QSS2_SELML	ENDDVFsDSEDGDSHRK	S7 Phosphorylation	100%, 33%	1	511	527
D8QSS2_SELML	ENDDVFsDSEDGDSHRK	S7 Phosphorylation	1	1	511	527
D8QSS2_SELML	ENDDVFsDSEDGDSHRK	S7 Phosphorylation	1	1	511	527
D8QSS2_SELML	LPIsPK	S4 Phosphorylation	100%, 100%	0.974	79	84
D8QSS2_SELML	LPIsPK	S4 Phosphorylation	100%, 100%	0.9901	79	84
D8QSS2_SELML	LPIsPK	S4 Phosphorylation	1	0.9866	79	84
D8QSS2_SELML	LPIsPK	S4 Phosphorylation	100%, 100%	0.9988	79	84
D8QSS2_SELML	LPIsPK	S4 Phosphorylation	100%, 100%	0.9936	79	84
D8QSS2_SELML	LPIsPK	S4 Phosphorylation	1	0.9912	79	84
D8QSS2_SELML	LPIsPK	S4 Phosphorylation	100%, 100%	0.9911	79	84
D8QSS2_SELML	LPIsPK	S4 Phosphorylation	1	0.988	79	84
D8QSS2_SELML	LPIsPK	S4 Phosphorylation	100%, 100%	0.9833	79	84
D8QSS2_SELML	LPIsPK	S4 Phosphorylation	1	0.9917	79	84
D8QSS2_SELML	LPIsPK	S4 Phosphorylation	100%, 100%	0.9542	79	84
D8QSS2_SELML	LPIsPK	S4 Phosphorylation	1	0.9743	79	84
D8QSS2_SELML	SAsFFSR	S3 Phosphorylation	2%, 100%	0.9994	42	48
D8QSS2_SELML	SAsFFSR	S3 Phosphorylation	1	0.9984	42	48
D8QSS2_SELML	SAsFFSR	S3 Phosphorylation	1	0.9999	42	48
D8QSS2_SELML	SAsFFSR	S3 Phosphorylation	1	0.9975	42	48
D8QSS2_SELML	SAsFFSR	S3 Phosphorylation	1	0.9999	42	48
D8QSS2_SELML	SAsFFSR	S3 Phosphorylation	2%, 100%	0.9983	42	48
D8QSS2_SELML	SAsFFSR	S3 Phosphorylation	1	0.9986	42	48
D8QSS2_SELML	SAsFFSR	S3 Phosphorylation	1	0.9988	42	48
D8QSS2_SELML	SAsFFSR	S3 Phosphorylation	1	0.9996	42	48
D8QSS2_SELML	SAsFFSR	S3 Phosphorylation	1	0.9832	42	48
D8QSS2_SELML	SAsFFSR	S3 Phosphorylation	1	0.9964	42	48
D8QSS2_SELML	SAsFFSR	S3 Phosphorylation	33%, 100%	0.9964	42	48
D8QSS2_SELML	SLKLPIsPK	S7 Phosphorylation	1	0.9998	76	84
D8QSS2_SELML	SLKLPIsPK	S7 Phosphorylation	1	0.9737	76	84
D8QSS2_SELML	SLKLPIsPK	S7 Phosphorylation	1	0.995	76	84
D8QSS2_SELML	SLKLPIsPK	S7 Phosphorylation	1	0.982	76	84
D8QSS2_SELML	SLKLPIsPK	S7 Phosphorylation	1	0.9988	76	84
D8QSS2_SELML	SLKLPIsPK	S7 Phosphorylation	1	0.9837	76	84
D8QSS2_SELML	SLKLPIsPK	S7 Phosphorylation	1	0.9991	76	84
D8QSS2_SELML	SLKLPIsPK	S7 Phosphorylation	1	0.9664	76	84
D8QSS2_SELML	sPFSILSSGFGK	S1 Phosphorylation	91%, 100%	0.9995	100	111
D8QSS2_SELML	SsDSSPAAEEAPK	S2 Phosphorylation	0.25	0.9998	545	557
D8QSS7_SELML	GYDsDEEQEEDLLVK	S4 Phosphorylation	0.5	1	753	767
D8QST0_SELML	ASsPPPPLDPEEGLVSIR	S3 Phosphorylation	0.33	1	28	45
D8QST0_SELML	ASsPPPPLDPEEGLVSIR	S3 Phosphorylation	0.33	1	28	45
D8QST0_SELML	AsSPPPPLDPEEGLVSIR	S2 Phosphorylation	0.33	1	28	45
D8QST0_SELML	AsSPPPPLDPEEGLVSIR	S2 Phosphorylation	0.33	1	28	45
D8QST0_SELML	ASsPPPPLDPEEGLVSIR	S3 Phosphorylation	0.33	1	28	45
D8QST0_SELML	ASsPPPPLDPEEGLVSIR	S3 Phosphorylation	0.33	0.9912	28	45
D8QSV0_SELML	LTHQLsMHEAR	S6 Phosphorylation	1	1	802	812
D8QSV0_SELML	LTHQLsMHEAR	S6 Phosphorylation	0.5	0.9999	802	812
D8QSV0_SELML	LTHQLsMHEAR	S6 Phosphorylation	1	0.9999	802	812
D8QSV0_SELML	LTHQLsMHEAR	S6 Phosphorylation	1	1	802	812
D8QSV0_SELML	SLsINGR	S3 Phosphorylation	1	0.9879	854	860
D8QSV0_SELML	VSTVSGYTDTDGYGsPSSSK	S15 Phosphorylation	0.09	0.9999	813	832
D8QSV0_SELML	VSTVSGYTDTDGYGsPSSSK	S15 Phosphorylation	0.87	1	813	832
D8QSV0_SELML	VSTVSGYTDTDGYGsPSSSK	S15 Phosphorylation	0.78	1	813	832
D8QSV0_SELML	VSTVSGYTDTDGYGsPSSSK	S15 Phosphorylation	0.09	0.9771	813	832
D8QSX3_SELML	QVMVLAPttVLAK	T8 Phosphorylation, T9 Phosphorylation	100%, 100%	0.9871	202	214
D8QSX3_SELML	QVMVLAPttVLAK	T8 Phosphorylation, T9 Phosphorylation	100%, 100%	0.9851	202	214
D8QSY4_SELML	AEEVEtPSVAK	T6 Phosphorylation	1	0.9981	259	269
D8QSY4_SELML	AEEVEtPSVAK	T6 Phosphorylation	1	0.9998	259	269
D8QSY4_SELML	AEEVEtPSVAK	T6 Phosphorylation	1	0.9998	259	269
D8QSY4_SELML	AEEVEtPSVAK	T6 Phosphorylation	1	0.9992	259	269
D8QSY4_SELML	AEEVEtPSVAK	T6 Phosphorylation	1	0.9998	259	269
D8QSY4_SELML	AEEVEtPSVAK	T6 Phosphorylation	1	0.9999	259	269
D8QSY4_SELML	AEEVEtPSVAK	T6 Phosphorylation	1	1	259	269
D8QSY4_SELML	AEEVEtPSVAK	T6 Phosphorylation	1	0.9994	259	269
D8QSY4_SELML	AEEVEtPSVAK	T6 Phosphorylation	1	0.9857	259	269
D8QSY4_SELML	AEEVEtPSVAK	T6 Phosphorylation	1	0.9991	259	269
D8QSY4_SELML	AEEVEtPSVAK	T6 Phosphorylation	1	0.9978	259	269
D8QSY4_SELML	EEIAAMEEGGDtPGGK	T12 Phosphorylation	100%, 100%	0.9996	243	258
D8QSY4_SELML	EEIAAMEEGGDtPGGK	T12 Phosphorylation	1	1	243	258
D8QSY4_SELML	EEIAAMEEGGDtPGGK	T12 Phosphorylation	1	1	243	258
D8QSY4_SELML	EEIAAMEEGGDtPGGK	T12 Phosphorylation	100%, 100%	0.9988	243	258
D8QSY4_SELML	EEIAAMEEGGDtPGGK	T12 Phosphorylation	100%, 100%	0.9978	243	258
D8QSY4_SELML	VEAVtPGADGDVNAMLR	T5 Phosphorylation	100%, 100%	1	270	286
D8QSY4_SELML	VEAVtPGADGDVNAMLR	T5 Phosphorylation	1	1	270	286
D8QSY4_SELML	VEAVtPGADGDVNAMLR	T5 Phosphorylation	1	1	270	286
D8QSY4_SELML	VEAVtPGADGDVNAMLR	T5 Phosphorylation	1	0.9998	270	286
D8QSY4_SELML	VEAVtPGADGDVNAMLR	T5 Phosphorylation	1	1	270	286
D8QSY4_SELML	VEAVtPGADGDVNAMLR	T5 Phosphorylation	1	1	270	286
D8QSY4_SELML	VEAVtPGADGDVNAmLR	T5 Phosphorylation, M15 Oxidation	100%, 100%	0.9996	270	286
D8QSY4_SELML	VEAVtPGADGDVNAMLR	T5 Phosphorylation	1	1	270	286
D8QSY4_SELML	VEAVtPGADGDVNAMLR	T5 Phosphorylation	1	1	270	286
D8QT19_SELML	SSGDELGGsQR	S9 Phosphorylation	1	0.9669	654	664
D8QT19_SELML	TPAAERsPIK	S7 Phosphorylation	1	0.9666	335	344
D8QT19_SELML	TRLsPPEK	S4 Phosphorylation	1	0.9902	319	326
D8QT19_SELML	TRLsPPEK	S4 Phosphorylation	1	0.9518	319	326
D8QT19_SELML	TRLsPPEK	S4 Phosphorylation	1	0.9991	319	326
D8QT19_SELML	TRLsPPEK	S4 Phosphorylation	1	0.9907	319	326
D8QT19_SELML	TRLsPPEK	S4 Phosphorylation	50%, 100%	0.9513	319	326
D8QT19_SELML	TRLsPPEK	S4 Phosphorylation	1	0.9615	319	326
D8QT19_SELML	TRLsPPEK	S4 Phosphorylation	1	0.9986	319	326
D8QT19_SELML	TRLsPPEK	S4 Phosphorylation	1	0.983	319	326
D8QT22_SELML	RVsGAcGKPSEVSPR	S3 Phosphorylation, C6 Iodoacetamide derivative	100%, 100%	1	326	340
D8QT22_SELML	RVsGAcGKPSEVSPR	S3 Phosphorylation, C6 Iodoacetamide derivative	100%, 100%	1	326	340
D8QT22_SELML	SNsLPSPAPPEGVTR	S3 Phosphorylation	1	1	15	29
D8QT22_SELML	SNsLPSPAPPEGVTR	S3 Phosphorylation	0.87	1	15	29
D8QT22_SELML	SNsLPSPAPPEGVTR	S3 Phosphorylation	0.85	1	15	29
D8QT22_SELML	SNsLPSPAPPEGVTR	S3 Phosphorylation	1	1	15	29
D8QT22_SELML	SNsLPSPAPPEGVTR	S3 Phosphorylation	1	1	15	29
D8QT22_SELML	SNsLPSPAPPEGVTR	S3 Phosphorylation	1	1	15	29
D8QT22_SELML	SNSLPsPAPPEGVTR	S6 Phosphorylation	1	0.9543	15	29
D8QT22_SELML	SNsLPSPAPPEGVTR	S3 Phosphorylation	0.91	0.9996	15	29
D8QT22_SELML	SNsLPSPAPPEGVTR	S3 Phosphorylation	0.25	0.9996	15	29
D8QT22_SELML	SNsLPSPAPPEGVTR	S3 Phosphorylation	0.95	1	15	29
D8QT22_SELML	SNsLPSPAPPEGVTR	S3 Phosphorylation	0.25	0.9989	15	29
D8QT22_SELML	SNsLPSPAPPEGVTR	S3 Phosphorylation	0.25	1	15	29
D8QT22_SELML	SNsLPSPAPPEGVTR	S3 Phosphorylation	1	1	15	29
D8QT22_SELML	SNsLPSPAPPEGVTR	S3 Phosphorylation	0.91	0.9997	15	29
D8QT22_SELML	SNSLPsPAPPEGVTR	S6 Phosphorylation	1	0.9602	15	29
D8QT22_SELML	SNsLPSPAPPEGVTR	S3 Phosphorylation	0.93	0.9993	15	29
D8QT22_SELML	SNsLPSPAPPEGVTR	S3 Phosphorylation	1	1	15	29
D8QT22_SELML	SNsLPSPAPPEGVTR	S3 Phosphorylation	25%, 25%	1	15	29
D8QT22_SELML	SNsLPSPAPPEGVTR	S3 Phosphorylation	0.87	1	15	29
D8QT22_SELML	sPTRDENLDK	S1 Phosphorylation	1	0.9896	55	64
D8QT47_SELML	IWWMEtIDETLDGLETKK	T6 Phosphorylation	1	1	496	513
D8QT47_SELML	KVAQTVAAsVDEK	S9 Phosphorylation	0.5	0.992	478	490
D8QT47_SELML	KVAQTVAAsVDEK	S9 Phosphorylation	1	1	478	490
D8QT47_SELML	KVAQTVAAsVDEK	S9 Phosphorylation	1	1	478	490
D8QT47_SELML	KVAQTVAAsVDEK	S9 Phosphorylation	1	1	478	490
D8QT47_SELML	KVAQTVAAsVDEK	S9 Phosphorylation	1	1	478	490
D8QT47_SELML	KVAQTVAAsVDEK	S9 Phosphorylation	1	1	478	490
D8QT47_SELML	KVAQTVAAsVDEK	S9 Phosphorylation	1	1	478	490
D8QT47_SELML	KVAQTVAAsVDEK	S9 Phosphorylation	0.03	0.9926	478	490
D8QT47_SELML	KVAQTVAAsVDEK	S9 Phosphorylation	0.5	0.9736	478	490
D8QT47_SELML	KVAQTVAAsVDEK	S9 Phosphorylation	1	0.9962	478	490
D8QT47_SELML	KVAQTVAAsVDEK	S9 Phosphorylation	1	0.9994	478	490
D8QT47_SELML	KVAQTVAAsVDEK	S9 Phosphorylation	1	1	478	490
D8QT47_SELML	KVAQTVAAsVDEK	S9 Phosphorylation	1	1	478	490
D8QT47_SELML	KVAQTVAAsVDEK	S9 Phosphorylation	1	1	478	490
D8QT47_SELML	KVAQTVAAsVDEK	S9 Phosphorylation	1	1	478	490
D8QT47_SELML	KVAQTVAAsVDEK	S9 Phosphorylation	1	0.9991	478	490
D8QT47_SELML	KVAQTVAAsVDEK	S9 Phosphorylation	0.5	0.9822	478	490
D8QT47_SELML	KVAQTVAAsVDEK	S9 Phosphorylation	1	1	478	490
D8QT47_SELML	KVAQTVAAsVDEK	S9 Phosphorylation	100%, 1%	1	478	490
D8QT47_SELML	VAQtVAASVDEK	T4 Phosphorylation	1	1	479	490
D8QT47_SELML	VAQTVAAsVDEK	S8 Phosphorylation	1	1	479	490
D8QT47_SELML	VAQTVAAsVDEK	S8 Phosphorylation	1	1	479	490
D8QT47_SELML	VAQTVAAsVDEK	S8 Phosphorylation	1	0.9977	479	490
D8QT47_SELML	VAQTVAAsVDEK	S8 Phosphorylation	1	1	479	490
D8QT47_SELML	VAQTVAAsVDEK	S8 Phosphorylation	1	0.9998	479	490
D8QT47_SELML	VAQTVAAsVDEK	S8 Phosphorylation	1	0.9998	479	490
D8QT47_SELML	VAQTVAAsVDEK	S8 Phosphorylation	1	0.9984	479	490
D8QT47_SELML	VAQTVAAsVDEK	S8 Phosphorylation	1	0.9896	479	490
D8QT47_SELML	VAQTVAAsVDEK	S8 Phosphorylation	1	1	479	490
D8QT47_SELML	VAQTVAAsVDEK	S8 Phosphorylation	1	0.9623	479	490
D8QT47_SELML	VAQTVAAsVDEK	S8 Phosphorylation	1	1	479	490
D8QT47_SELML	VAQTVAAsVDEK	S8 Phosphorylation	1	0.9998	479	490
D8QT47_SELML	VAQTVAAsVDEK	S8 Phosphorylation	1	0.9998	479	490
D8QT47_SELML	VAQTVAAsVDEK	S8 Phosphorylation	1	1	479	490
D8QT47_SELML	VAQTVAAsVDEK	S8 Phosphorylation	1	0.9958	479	490
D8QT47_SELML	VAQTVAAsVDEK	S8 Phosphorylation	1	1	479	490
D8QT47_SELML	VAQTVAAsVDEK	S8 Phosphorylation	1	0.9999	479	490
D8QT47_SELML	VAQTVAAsVDEK	S8 Phosphorylation	1	0.9997	479	490
D8QT47_SELML	VAQTVAAsVDEK	S8 Phosphorylation	1	1	479	490
D8QT47_SELML	VAQTVAAsVDEK	S8 Phosphorylation	1	1	479	490
D8QT47_SELML	VAQTVAAsVDEK	S8 Phosphorylation	1	1	479	490
D8QT47_SELML	VAQTVAAsVDEK	S8 Phosphorylation	1	1	479	490
D8QT47_SELML	VAQTVAAsVDEK	S8 Phosphorylation	1	1	479	490
D8QT47_SELML	VAQTVAAsVDEK	S8 Phosphorylation	1	0.9509	479	490
D8QT47_SELML	VAQTVAAsVDEK	S8 Phosphorylation	1	1	479	490
D8QT47_SELML	VAQTVAAsVDEK	S8 Phosphorylation	1	1	479	490
D8QT47_SELML	VAQTVAAsVDEK	S8 Phosphorylation	1	0.9925	479	490
D8QT47_SELML	VAQTVAAsVDEK	S8 Phosphorylation	1	1	479	490
D8QT47_SELML	VAQTVAAsVDEK	S8 Phosphorylation	1	1	479	490
D8QT47_SELML	VAQTVAAsVDEK	S8 Phosphorylation	1	1	479	490
D8QT47_SELML	VAQTVAAsVDEK	S8 Phosphorylation	1	1	479	490
D8QT47_SELML	VAQTVAAsVDEK	S8 Phosphorylation	1	1	479	490
D8QT47_SELML	VAQTVAAsVDEK	S8 Phosphorylation	1	0.9994	479	490
D8QT59_SELML	EAGSSGAQLsPR	S10 Phosphorylation	1	1	354	365
D8QT59_SELML	EAGSSGAQLsPR	S10 Phosphorylation	1	1	354	365
D8QT59_SELML	EAGSSGAQLsPR	S10 Phosphorylation	1	1	354	365
D8QT59_SELML	EAGSSGAQLsPR	S10 Phosphorylation	1	1	354	365
D8QT59_SELML	EAGSSGAQLsPR	S10 Phosphorylation	1	0.9999	354	365
D8QT59_SELML	EAGSSGAQLsPR	S10 Phosphorylation	33%, 100%	1	354	365
D8QTC3_SELML	GGSKNtFEIPHK	T6 Phosphorylation	50%, 98%	0.9587	12	23
D8QTE8_SELML	MDTSPQSFQPSHVDLVsPR	S17 Phosphorylation	0.2	0.9583	438	456
D8QTE8_SELML	MDTsPQSFQPSHVDLVSPR	S4 Phosphorylation	0.2	0.9907	438	456
D8QTE8_SELML	RMDTSPQSFQPSHVDLVsPR	S18 Phosphorylation	1	1	437	456
D8QTE8_SELML	RMDTSPQSFQPSHVDLVsPR	S18 Phosphorylation	0.96	1	437	456
D8QTH1_SELML	AQsVPMDLGALNPSNPLNPR	S3 Phosphorylation	1	0.9995	21	40
D8QTH1_SELML	AQsVPMDLGALNPSNPLNPR	S3 Phosphorylation	1	1	21	40
D8QTI0_SELML	VEsPQDQGGSNEINHSAHPVEPPHR	S3 Phosphorylation	1	1	274	298
D8QTI0_SELML	VEsPQDQGGSNEINHSAHPVEPPHR	S3 Phosphorylation	1	1	274	298
D8QTI0_SELML	VEsPQDQGGSNEINHSAHPVEPPHR	S3 Phosphorylation	0.96	0.9811	274	298
D8QTI0_SELML	VEsPQDQGGSNEINHSAHPVEPPHR	S3 Phosphorylation	0.96	0.9986	274	298
D8QTQ6_SELML	VIAcQLsVEEDKVSPTSK	C4 Iodoacetamide derivative, S7 Phosphorylation	100%, 100%	1	19	36
D8QTW6_SELML	LLEDDDLELVEAPPVSTGGHGRPSPPGIRPStPAR	T32 Phosphorylation	0.16	0.9696	319	353
D8QTW6_SELML	LLEDDDLELVEAPPVSTGGHGRPSPPGIRPStPAR	T32 Phosphorylation	0.2	0.9663	319	353
D8QTW6_SELML	LQQQTTPPAtANATDLEAR	T10 Phosphorylation	0.01	1	300	318
D8QTW6_SELML	LQQQTtPPATANATDLEAR	T6 Phosphorylation	25%, 97%	1	300	318
D8QTY5_SELML	VEKPRPEtPISENEIR	T8 Phosphorylation	1	1	7	22
D8QTY5_SELML	VEKPRPEtPISENEIR	T8 Phosphorylation	1	0.9999	7	22
D8QU29_SELML	YHGHsMSDPGSTYR	S5 Phosphorylation	1	1	309	322
D8QU29_SELML	YHGHSmsDPGSTYR	M6 Oxidation, S7 Phosphorylation	100%, 0%	1	309	322
D8QU29_SELML	YHGHsmSDPGSTYR	S5 Phosphorylation, M6 Oxidation	97%, 100%	0.9999	309	322
D8QU29_SELML	YHGHsMSDPGSTYR	S5 Phosphorylation	1	1	309	322
D8QU29_SELML	YHGHsmSDPGSTYR	S5 Phosphorylation, M6 Oxidation	100%, 100%	1	309	322
D8QU29_SELML	YHGHsMSDPGSTYR	S5 Phosphorylation	0.37	0.9919	309	322
D8QU29_SELML	YHGHsMSDPGSTYR	S5 Phosphorylation	0.98	1	309	322
D8QU29_SELML	YHGHSMsDPGSTYR	S7 Phosphorylation	0.01	0.9755	309	322
D8QU29_SELML	YHGHsMSDPGSTYR	S5 Phosphorylation	0.81	1	309	322
D8QU29_SELML	YHGHsMSDPGSTYR	S5 Phosphorylation	1	1	309	322
D8QU29_SELML	YHGHsMSDPGSTYR	S5 Phosphorylation	0.68	1	309	322
D8QU29_SELML	YHGHsmSDPGSTYR	S5 Phosphorylation, M6 Oxidation	100%, 100%	1	309	322
D8QU29_SELML	YHGHsMSDPGSTYR	S5 Phosphorylation	1	1	309	322
D8QU39_SELML	YsEGVSSFESEAQEK	S2 Phosphorylation	0.2	0.9933	75	89
D8QU50_SELML	VQAsPSGNTLGEDR	S4 Phosphorylation	0.98	0.9991	590	603
D8QU58_SELML	QAFDDAIAELDTLsEESYK	S14 Phosphorylation	0.99	1	198	216
D8QU58_SELML	QAFDDAIAELDTLsEESYK	S14 Phosphorylation	0.98	1	198	216
D8QU58_SELML	QAFDDAIAELDTLsEESYK	S14 Phosphorylation	0.98	1	198	216
D8QU67_SELML	ILHSGScSKQsPGGR	C7 Iodoacetamide derivative, S11 Phosphorylation	100%, 10%	1	432	446
D8QU68_SELML	AKsPDPVLHISR	S3 Phosphorylation	1	0.9855	26	37
D8QU68_SELML	AKsPDPVLHISR	S3 Phosphorylation	50%, 100%	1	26	37
D8QU68_SELML	AKsPDPVLHISR	S3 Phosphorylation	97%, 100%	1	26	37
D8QU68_SELML	AKsPDPVLHISR	S3 Phosphorylation	1	1	26	37
D8QU68_SELML	AKsPDPVLHISR	S3 Phosphorylation	1	1	26	37
D8QU68_SELML	AKsPDPVLHISR	S3 Phosphorylation	1	1	26	37
D8QU68_SELML	AKsPDPVLHISR	S3 Phosphorylation	1	1	26	37
D8QU68_SELML	AKsPDPVLHISR	S3 Phosphorylation	1	1	26	37
D8QU68_SELML	AKsPDPVLHISR	S3 Phosphorylation	1	1	26	37
D8QU68_SELML	AKsPDPVLHISR	S3 Phosphorylation	100%, 9%	1	26	37
D8QU68_SELML	AKsPDPVLHISR	S3 Phosphorylation	1	1	26	37
D8QU68_SELML	AKsPDPVLHISR	S3 Phosphorylation	100%, 100%	0.9999	26	37
D8QU68_SELML	sPDPVLHISR	S1 Phosphorylation	100%, 50%	0.991	28	37
D8QU73_SELML	VAETLEKLsVK	S9 Phosphorylation	1	0.9947	175	185
D8QU91_SELML	GAVGPPtPGPR	T7 Phosphorylation	1	0.9926	127	137
D8QU91_SELML	GAVGPPtPGPR	T7 Phosphorylation	1	0.9849	127	137
D8QU91_SELML	GAVGPPtPGPR	T7 Phosphorylation	1	0.9872	127	137
D8QU91_SELML	GAVGPPtPGPR	T7 Phosphorylation	1	0.9999	127	137
D8QU91_SELML	GAVGPPtPGPR	T7 Phosphorylation	1	0.9996	127	137
D8QU91_SELML	GAVGPPtPGPR	T7 Phosphorylation	1	0.9894	127	137
D8QU91_SELML	GAVGPPtPGPR	T7 Phosphorylation	1	0.9995	127	137
D8QUE8_SELML	LGDDDDDNNNsPNAAGDDDEGVSR	S11 Phosphorylation	1	0.9985	27	50
D8QUP2_SELML	KIGSGGFGsVyEGVLPDGSR	S9 Phosphorylation, Y11 Phosphorylation	86%, 89%	0.9737	20	39
D8QUP5_SELML	SGFATVEKEPIGSLtPMLGDK	T15 Phosphorylation	1	1	629	649
D8QUU1_SELML	YKsDDDY	S3 Phosphorylation	100%, 33%, 33%	0.9977	304	310
D8QUU1_SELML	YKsDDDY	S3 Phosphorylation	1	0.9932	304	310
D8QUU1_SELML	YKsDDDY	S3 Phosphorylation	1	0.9973	304	310
D8QUY7_SELML	GAVGPPtPGPR	T7 Phosphorylation	1	0.9999	127	137
D8QUY7_SELML	GAVGPPtPGPR	T7 Phosphorylation	1	0.9926	127	137
D8QUY7_SELML	GAVGPPtPGPR	T7 Phosphorylation	1	0.9872	127	137
D8QUY7_SELML	GAVGPPtPGPR	T7 Phosphorylation	1	0.9995	127	137
D8QUY7_SELML	GAVGPPtPGPR	T7 Phosphorylation	1	0.9996	127	137
D8QUY7_SELML	GAVGPPtPGPR	T7 Phosphorylation	1	0.9849	127	137
D8QUY7_SELML	GAVGPPtPGPR	T7 Phosphorylation	1	0.9894	127	137
D8QV06_SELML	VAETLEKLsVK	S9 Phosphorylation	1	0.9947	175	185
D8QV15_SELML	AKsPDPVLHISR	S3 Phosphorylation	1	1	26	37
D8QV15_SELML	AKsPDPVLHISR	S3 Phosphorylation	50%, 100%	1	26	37
D8QV15_SELML	AKsPDPVLHISR	S3 Phosphorylation	1	0.9855	26	37
D8QV15_SELML	AKsPDPVLHISR	S3 Phosphorylation	1	1	26	37
D8QV15_SELML	AKsPDPVLHISR	S3 Phosphorylation	1	1	26	37
D8QV15_SELML	AKsPDPVLHISR	S3 Phosphorylation	100%, 100%	0.9999	26	37
D8QV15_SELML	AKsPDPVLHISR	S3 Phosphorylation	1	1	26	37
D8QV15_SELML	AKsPDPVLHISR	S3 Phosphorylation	1	1	26	37
D8QV15_SELML	AKsPDPVLHISR	S3 Phosphorylation	97%, 100%	1	26	37
D8QV15_SELML	AKsPDPVLHISR	S3 Phosphorylation	1	1	26	37
D8QV15_SELML	AKsPDPVLHISR	S3 Phosphorylation	1	1	26	37
D8QV15_SELML	AKsPDPVLHISR	S3 Phosphorylation	100%, 9%	1	26	37
D8QV15_SELML	sPDPVLHISR	S1 Phosphorylation	100%, 50%	0.991	28	37
D8QV16_SELML	ILHSGScSKQsPGGR	C7 Iodoacetamide derivative, S11 Phosphorylation	100%, 10%	1	432	446
D8QV26_SELML	QAFDDAIAELDTLsEESYK	S14 Phosphorylation	0.99	1	200	218
D8QV26_SELML	QAFDDAIAELDTLsEESYK	S14 Phosphorylation	0.98	1	200	218
D8QV26_SELML	QAFDDAIAELDTLsEESYK	S14 Phosphorylation	0.98	1	200	218
D8QV46_SELML	YsEGVSSFESEAQEK	S2 Phosphorylation	0.2	0.9933	75	89
D8QVC7_SELML	TmASTTTtSK	M2 Oxidation, T8 Phosphorylation	100%, 14%	0.9905	143	152
D8QVK2_SELML	AATGYsGPVSSSLR	S6 Phosphorylation	0.94	0.9996	239	252
D8QVM9_SELML	EIVLASQHSDEESKDQVLAPPAGsPPR	S24 Phosphorylation	1	0.998	156	182
D8QVM9_SELML	EIVLASQHSDEESKDQVLAPPAGsPPR	S24 Phosphorylation	0.91	0.9736	156	182
D8QVM9_SELML	VAsPEETRPSSQQTVPVGK	S3 Phosphorylation	100%, 20%	0.9797	183	201
D8QVM9_SELML	VAsPEETRPSSQQTVPVGK	S3 Phosphorylation	10%, 100%	0.9968	183	201
D8QVM9_SELML	VAsPEETRPSSQQTVPVGK	S3 Phosphorylation	1	0.9897	183	201
D8QVM9_SELML	VAsPEETRPSSQQTVPVGK	S3 Phosphorylation	1	1	183	201
D8QVM9_SELML	VAsPEETRPSSQQTVPVGK	S3 Phosphorylation	1	0.9877	183	201
D8QVP0_SELML	TIQFVDWcPtGFK	C8 Iodoacetamide derivative, T10 Phosphorylation	100%, 100%	0.998	342	354
D8QVP0_SELML	TIQFVDWcPtGFK	C8 Iodoacetamide derivative, T10 Phosphorylation	100%, 100%, 100%, 0%	0.9998	342	354
D8QVP0_SELML	TIQFVDWcPtGFK	C8 Iodoacetamide derivative, T10 Phosphorylation	100%, 100%	0.9997	342	354
D8QVP0_SELML	TIQFVDWcPtGFK	C8 Iodoacetamide derivative, T10 Phosphorylation	100%, 100%	0.9999	342	354
D8QVP0_SELML	TIQFVDWcPtGFK	C8 Iodoacetamide derivative, T10 Phosphorylation	100%, 100%	0.9993	342	354
D8QVP0_SELML	TIQFVDWcPtGFK	C8 Iodoacetamide derivative, T10 Phosphorylation	100%, 100%	1	342	354
D8QVP0_SELML	TIQFVDWcPtGFK	C8 Iodoacetamide derivative, T10 Phosphorylation	100%, 100%	1	342	354
D8QVR5_SELML	LVSStPEQQLFPIHER	T5 Phosphorylation	0.88	0.9958	1250	1265
D8QVR5_SELML	TISsPGTPAR	S4 Phosphorylation	1	0.9871	4472	4481
D8QVT6_SELML	AQsPTSNLPKPLFQGMDVVGLK	S3 Phosphorylation	1	0.9986	13	34
D8QVT6_SELML	MTSSSsSSNIAGR	S6 Phosphorylation	0.76	1	134	146
D8QVT6_SELML	MTSSSsSSNIAGR	S6 Phosphorylation	0.89	1	134	146
D8QVT6_SELML	MTSSSsSSNIAGR	S6 Phosphorylation	0.76	0.9997	134	146
D8QVU0_SELML	TsVGDATVEIPLGNMK	S2 Phosphorylation	0.33	1	60	75
D8QVX8_SELML	KNsYRPEK	S3 Phosphorylation	1	0.9844	218	225
D8QW41_SELML	RQsDIGESDPSK	S3 Phosphorylation	1	0.9946	349	360
D8QW41_SELML	RQsDIGESDPSK	S3 Phosphorylation	1	1	349	360
D8QW41_SELML	RQsDIGESDPSK	S3 Phosphorylation	1	0.9999	349	360
D8QW41_SELML	RQsDIGESDPSK	S3 Phosphorylation	1	0.9999	349	360
D8QW41_SELML	RQsDIGESDPSK	S3 Phosphorylation	1	0.9996	349	360
D8QW50_SELML	AVTVQTEDLKPEEPFLHTSNsYQEIDQAK	S21 Phosphorylation	0.17	0.9822	290	318
D8QWC1_SELML	QIsLSK	S3 Phosphorylation	1%, 100%, 50%	0.9693	4	9
D8QWC1_SELML	QIsLSK	S3 Phosphorylation	1	0.9757	4	9
D8QWD5_SELML	AEIDEIAAAVPEEEVAGTRYsEELLK	S21 Phosphorylation	0.05	1	303	328
D8QWD5_SELML	ELGIGIVPYsPLGR	S10 Phosphorylation	1	0.9986	198	211
D8QWD5_SELML	ELGIGIVPYsPLGR	S10 Phosphorylation	50%, 50%	0.9918	198	211
D8QWD5_SELML	ELGIGIVPYsPLGR	S10 Phosphorylation	0.5	0.9841	198	211
D8QWD9_SELML	KSLsIGR	S4 Phosphorylation	1	0.9519	323	329
D8QWD9_SELML	KSLsIGR	S4 Phosphorylation	0.5	0.9969	323	329
D8QWD9_SELML	KSLsIGR	S4 Phosphorylation	50%, 2%	0.9954	323	329
D8QWD9_SELML	SLsIGR	S3 Phosphorylation	1	0.9959	324	329
D8QWD9_SELML	SLsIGR	S3 Phosphorylation	100%, 1%	0.9841	324	329
D8QWD9_SELML	SLsIGR	S3 Phosphorylation	1	0.9924	324	329
D8QWD9_SELML	SLsIGR	S3 Phosphorylation	100%, 50%, 50%	0.9989	324	329
D8QWD9_SELML	SLsIGR	S3 Phosphorylation	100%, 50%	0.9987	324	329
D8QWD9_SELML	SLsIGR	S3 Phosphorylation	100%, 50%	0.9955	324	329
D8QWD9_SELML	SLsIGR	S3 Phosphorylation	1	0.9812	324	329
D8QWD9_SELML	SLsIGR	S3 Phosphorylation	1	0.9958	324	329
D8QWD9_SELML	SLsIGR	S3 Phosphorylation	1	0.9896	324	329
D8QWD9_SELML	SLsIGR	S3 Phosphorylation	1	0.9966	324	329
D8QWD9_SELML	SLsIGR	S3 Phosphorylation	1	0.9848	324	329
D8QWD9_SELML	SLsIGR	S3 Phosphorylation	1	0.997	324	329
D8QWG2_SELML	AFHPSAPYPAGIETAFsDLK	S17 Phosphorylation	0.82	1	224	243
D8QWG2_SELML	SQEQPGEAPYPPPPSYAPPAYTVEsPPYPPSYPPASGK	S25 Phosphorylation	0.61	1	247	284
D8QWG6_SELML	YADETEFDsS	S9 Phosphorylation	0.25	0.9826	534	543
D8QWJ2_SELML	QLsLDRFENEGLGVTR	S3 Phosphorylation	1	0.9993	480	495
D8QWJ5_SELML	YsPYR	S2 Phosphorylation	0.98	0.9855	122	126
D8QWJ5_SELML	YsPYR	S2 Phosphorylation	33%, 1%	0.9796	122	126
D8QWJ5_SELML	YsPYR	S2 Phosphorylation	0.98	0.9899	122	126
D8QWL9_SELML	TGILHDEDDEEsEEEDADKEK	S12 Phosphorylation	1	1	105	125
D8QWL9_SELML	TGILHDEDDEEsEEEDADKEK	S12 Phosphorylation	1	1	105	125
D8QWN5_SELML	VQPTsPPK	S5 Phosphorylation	0.5	0.9988	23	30
D8QWN5_SELML	VQPTsPPK	S5 Phosphorylation	0.5	0.992	23	30
D8QWN5_SELML	VQPTsPPK	S5 Phosphorylation	1	0.9967	23	30
D8QWN5_SELML	VQPTsPPK	S5 Phosphorylation	1	0.9964	23	30
D8QWN5_SELML	VQPTsPPK	S5 Phosphorylation	0.5	0.9978	23	30
D8QWN5_SELML	VQPTsPPK	S5 Phosphorylation	1	0.9634	23	30
D8QWQ6_SELML	HAVPLsPQWLSAK	S6 Phosphorylation	1	0.9581	8	20
D8QWQ6_SELML	HAVPLsPQWLSAK	S6 Phosphorylation	1	1	8	20
D8QWQ6_SELML	KVsIER	S3 Phosphorylation	1	0.9829	806	811
D8QWQ6_SELML	LPAELPStPK	T8 Phosphorylation	1	0.9966	26	35
D8QWQ6_SELML	LPAELPStPK	T8 Phosphorylation	0.5	0.9936	26	35
D8QWQ6_SELML	LPAELPStPK	T8 Phosphorylation	50%, 50%	0.9979	26	35
D8QWQ6_SELML	LPAELPStPK	T8 Phosphorylation	1	0.9983	26	35
D8QWQ6_SELML	LPAELPStPK	T8 Phosphorylation	0.5	0.9614	26	35
D8QWQ6_SELML	LPAELPStPK	T8 Phosphorylation	1	0.9992	26	35
D8QWQ6_SELML	LPAELPStPK	T8 Phosphorylation	1	0.9988	26	35
D8QWQ6_SELML	LPAELPStPK	T8 Phosphorylation	0.5	0.9928	26	35
D8QWQ6_SELML	LPAELPStPK	T8 Phosphorylation	0.5	0.9906	26	35
D8QWQ6_SELML	TLsPGIGTPDR	S3 Phosphorylation	1	0.9998	55	65
D8QWQ6_SELML	TLsPGIGTPDR	S3 Phosphorylation	0.97	0.9995	55	65
D8QWQ6_SELML	VSsENFFPQPR	S3 Phosphorylation	0.5	0.9868	708	718
D8QWQ6_SELML	VSsENFFPQPR	S3 Phosphorylation	0.5	0.9725	708	718
D8QWQ6_SELML	VSsENFFPQPR	S3 Phosphorylation	0.5	0.9988	708	718
D8QWQ8_SELML	SSsGDDSLWAR	S3 Phosphorylation	1	1	5	15
D8QWQ8_SELML	SSsGDDSLWAR	S3 Phosphorylation	0.97	0.9954	5	15
D8QWQ8_SELML	SSsGDDSLWAR	S3 Phosphorylation	1	0.9987	5	15
D8QWQ8_SELML	SSsGDDSLWAR	S3 Phosphorylation	1	1	5	15
D8QWQ8_SELML	SSsGDDSLWAR	S3 Phosphorylation	1	1	5	15
D8QWQ8_SELML	SSsGDDSLWAR	S3 Phosphorylation	1	0.9996	5	15
D8QWQ8_SELML	SSsGDDSLWAR	S3 Phosphorylation	0.98	0.9995	5	15
D8QWQ8_SELML	SSsGDDSLWAR	S3 Phosphorylation	1	1	5	15
D8QWQ8_SELML	SSsGDDSLWAR	S3 Phosphorylation	0.98	0.9996	5	15
D8QWS3_SELML	ASsFLLAR	S3 Phosphorylation	100%, 99%	0.9991	8	15
D8QWS3_SELML	ASsFLLAR	S3 Phosphorylation	100%, 50%	0.9999	8	15
D8QWS3_SELML	ASsFLLAR	S3 Phosphorylation	100%, 50%	0.9996	8	15
D8QWS3_SELML	ASsFLLAR	S3 Phosphorylation	1	0.9999	8	15
D8QWS3_SELML	ASsFLLAR	S3 Phosphorylation	1	0.9994	8	15
D8QWY1_SELML	SYsNLLDLSGEYPTFMR	S3 Phosphorylation	0.75	1	5	21
D8QWZ6_SELML	LEELWELSPHLPsPQR	S13 Phosphorylation	50%, 100%	1	15	30
D8QWZ6_SELML	LEELWELSPHLPsPQR	S13 Phosphorylation	100%, 100%	0.9659	15	30
D8QWZ6_SELML	LEELWELsPHLPsPQR	S8 Phosphorylation, S13 Phosphorylation	100%, 100%	0.9904	15	30
D8QWZ6_SELML	LENLQAAALASSGsFGR	S14 Phosphorylation	0.33	0.9948	120	136
D8QWZ6_SELML	LENLQAAALASSGsFGR	S14 Phosphorylation	1	0.9839	120	136
D8QWZ6_SELML	LENLQAAALASsGSFGR	S12 Phosphorylation	0.33	1	120	136
D8QX02_SELML	IsPDTFSK	S2 Phosphorylation	1	0.9754	232	239
D8QX02_SELML	IsPDTFSK	S2 Phosphorylation	100%, 2%	0.9803	232	239
D8QX04_SELML	IGPLGLsPK	S7 Phosphorylation	100%, 100%	0.9883	32	40
D8QX07_SELML	NDAWNDDsDDDDDFTSSK	S8 Phosphorylation	1	0.9956	554	571
D8QX10_SELML	AIFsDDEEEEAPSQPVK	S4 Phosphorylation	1	0.9527	718	734
D8QX10_SELML	AIFsDDEEEEAPSQPVK	S4 Phosphorylation	1	0.9999	718	734
D8QX10_SELML	AIFsDDEEEEAPSQPVK	S4 Phosphorylation	1	1	718	734
D8QX10_SELML	AIFsDDEEEEAPSQPVK	S4 Phosphorylation	1	0.9978	718	734
D8QX10_SELML	AIFsDDEEEEAPSQPVK	S4 Phosphorylation	1	1	718	734
D8QX10_SELML	AIFsDDEEEEAPSQPVK	S4 Phosphorylation	1	1	718	734
D8QX10_SELML	DAQYTsEPEDHATTK	S6 Phosphorylation	0.2	0.9625	844	858
D8QX10_SELML	DAQYTsEPEDHATTK	S6 Phosphorylation	20%, 7%	0.9996	844	858
D8QX10_SELML	DAQYTsEPEDHATTK	S6 Phosphorylation	0.98	0.9984	844	858
D8QX10_SELML	EsTPPVDEGEQQEPEEK	S2 Phosphorylation	0.5	0.9966	691	707
D8QX10_SELML	EsTPPVDEGEQQEPEEK	S2 Phosphorylation	0.5	0.9997	691	707
D8QX10_SELML	EStPPVDEGEQQEPEEK	T3 Phosphorylation	0.5	0.9941	691	707
D8QX13_SELML	GGPSGTVSAAMsPR	S12 Phosphorylation	1	0.9809	525	538
D8QX13_SELML	GGPSGTVSAAMsPR	S12 Phosphorylation	1	1	525	538
D8QX13_SELML	GGPSGTVSAAMsPR	S12 Phosphorylation	1	0.9958	525	538
D8QX13_SELML	GGPSGTVSAAmsPR	M11 Oxidation, S12 Phosphorylation	100%, 100%	0.9896	525	538
D8QX13_SELML	GGPSGTVSAAMsPR	S12 Phosphorylation	1	0.9996	525	538
D8QX13_SELML	GGPSGTVSAAMsPR	S12 Phosphorylation	1	1	525	538
D8QX13_SELML	GGPSGTVSAAMsPR	S12 Phosphorylation	1	1	525	538
D8QX13_SELML	GGPSGTVSAAMsPR	S12 Phosphorylation	1	1	525	538
D8QX13_SELML	GGPSGTVSAAMsPR	S12 Phosphorylation	1	0.9981	525	538
D8QX13_SELML	ILTNFIQQHENDDLPEAQTTYESDGLAtPTQTSVSK	T28 Phosphorylation	0.8	0.9997	365	400
D8QX13_SELML	ILTNFIQQHENDDLPEAQTTYESDGLAtPTQTSVSK	T28 Phosphorylation	0.42	1	365	400
D8QX18_SELML	SNEPSPSDSVKsPPtSPR	S12 Phosphorylation, T15 Phosphorylation	6%, 86%	0.9957	243	260
D8QX18_SELML	SNEPSPSDSVKsPPtSPR	S12 Phosphorylation, T15 Phosphorylation	6%, 86%	0.9989	243	260
D8QX18_SELML	SNEPSPSDSVKsPPtSPR	S12 Phosphorylation, T15 Phosphorylation	97%, 17%	0.9701	243	260
D8QX18_SELML	SNEPSPSDSVKsPPtSPR	S12 Phosphorylation, T15 Phosphorylation	88%, 19%	0.9999	243	260
D8QX18_SELML	SNEPSPSDSVKsPPtSPR	S12 Phosphorylation, T15 Phosphorylation	88%, 19%	0.9973	243	260
D8QX18_SELML	SNEPSPSDSVKsPPtSPR	S12 Phosphorylation, T15 Phosphorylation	99%, 6%	0.99	243	260
D8QX31_SELML	AENNPTVSLYsPGGNLQQQQWPTAEVNFK	S11 Phosphorylation	0.87	1	805	833
D8QX31_SELML	AENNPTVSLYsPGGNLQQQQWPTAEVNFK	S11 Phosphorylation	0.99	1	805	833
D8QX31_SELML	AENNPTVSLYsPGGNLQQQQWPTAEVNFK	S11 Phosphorylation	0.82	1	805	833
D8QX31_SELML	DGAENDLPLsPQWLHPK	S10 Phosphorylation	100%, 100%	1	49	65
D8QX31_SELML	DGAENDLPLsPQWLHPK	S10 Phosphorylation	1	1	49	65
D8QX31_SELML	DGAENDLPLsPQWLHPK	S10 Phosphorylation	1	1	49	65
D8QX31_SELML	DGAENDLPLsPQWLHPK	S10 Phosphorylation	1	1	49	65
D8QX31_SELML	DGAENDLPLsPQWLHPK	S10 Phosphorylation	100%, 100%	1	49	65
D8QX31_SELML	DGAENDLPLsPQWLHPK	S10 Phosphorylation	100%, 100%	0.9649	49	65
D8QX31_SELML	DGAENDLPLsPQWLHPK	S10 Phosphorylation	100%, 100%	1	49	65
D8QX31_SELML	DGAENDLPLsPQWLHPK	S10 Phosphorylation	1	0.9965	49	65
D8QX31_SELML	DGAENDLPLsPQWLHPK	S10 Phosphorylation	1	1	49	65
D8QX31_SELML	DGAENDLPLsPQWLHPK	S10 Phosphorylation	1	1	49	65
D8QX31_SELML	DGAENDLPLsPQWLHPK	S10 Phosphorylation	100%, 100%	1	49	65
D8QX31_SELML	DGAENDLPLsPQWLHPK	S10 Phosphorylation	1	0.9999	49	65
D8QX31_SELML	DGAENDLPLsPQWLHPK	S10 Phosphorylation	1	1	49	65
D8QX31_SELML	DGAENDLPLsPQWLHPK	S10 Phosphorylation	100%, 100%	0.9999	49	65
D8QX31_SELML	EILPsPPPGPSLADYMFTR	S5 Phosphorylation	1	1	1005	1023
D8QX31_SELML	IVsPTAWVAPASQPK	S3 Phosphorylation	1	1	892	906
D8QX31_SELML	IVsPTAWVAPASQPK	S3 Phosphorylation	1	1	892	906
D8QX31_SELML	IVsPTAWVAPASQPK	S3 Phosphorylation	1	1	892	906
D8QX31_SELML	IVsPTAWVAPASQPK	S3 Phosphorylation	1	0.9999	892	906
D8QX31_SELML	IVsPTAWVAPASQPK	S3 Phosphorylation	1	0.9949	892	906
D8QX31_SELML	IVsPTAWVAPASQPK	S3 Phosphorylation	1	1	892	906
D8QX31_SELML	IVsPTAWVAPASQPK	S3 Phosphorylation	100%, 33%	1	892	906
D8QX31_SELML	IVsPTAWVAPASQPK	S3 Phosphorylation	1	1	892	906
D8QX31_SELML	LLANILDTDVKDGAENDLPLsPQWLHPK	S21 Phosphorylation	21%, 99%	0.9649	38	65
D8QX31_SELML	SLsLGR	S3 Phosphorylation	100%, 1%	0.9841	788	793
D8QX31_SELML	SLsLGR	S3 Phosphorylation	1	0.9924	788	793
D8QX31_SELML	SLsLGR	S3 Phosphorylation	1	0.9959	788	793
D8QX31_SELML	SLsLGR	S3 Phosphorylation	100%, 50%, 50%	0.9989	788	793
D8QX31_SELML	SLsLGR	S3 Phosphorylation	100%, 50%	0.9987	788	793
D8QX31_SELML	SLsLGR	S3 Phosphorylation	1	0.9896	788	793
D8QX31_SELML	SLsLGR	S3 Phosphorylation	1	0.9958	788	793
D8QX31_SELML	SLsLGR	S3 Phosphorylation	100%, 50%	0.9955	788	793
D8QX31_SELML	SLsLGR	S3 Phosphorylation	1	0.9812	788	793
D8QX31_SELML	SLsLGR	S3 Phosphorylation	1	0.997	788	793
D8QX31_SELML	SLsLGR	S3 Phosphorylation	1	0.9848	788	793
D8QX31_SELML	SLsLGR	S3 Phosphorylation	1	0.9966	788	793
D8QX31_SELML	SSEKPAGEPPYtPR	T12 Phosphorylation	0.25	0.9988	66	79
D8QX31_SELML	SSEKPAGEPPYtPR	T12 Phosphorylation	0	0.9939	66	79
D8QX31_SELML	SSEKPAGEPPYtPR	T12 Phosphorylation	0.05	0.9897	66	79
D8QX42_SELML	IGDGVEEPVtPAGR	T10 Phosphorylation	1	1	27	40
D8QX42_SELML	IGDGVEEPVtPAGR	T10 Phosphorylation	1	1	27	40
D8QX42_SELML	IGDGVEEPVtPAGR	T10 Phosphorylation	1	1	27	40
D8QX42_SELML	IGDGVEEPVtPAGR	T10 Phosphorylation	1	1	27	40
D8QX42_SELML	IGDGVEEPVtPAGR	T10 Phosphorylation	1	0.9986	27	40
D8QX42_SELML	IGDGVEEPVtPAGR	T10 Phosphorylation	1	0.9972	27	40
D8QX42_SELML	IGDGVEEPVtPAGR	T10 Phosphorylation	1	1	27	40
D8QX42_SELML	IGDGVEEPVtPAGR	T10 Phosphorylation	1	1	27	40
D8QX62_SELML	RVPKPsGSPPVPVMHsPPRPVTVK	S6 Phosphorylation, S16 Phosphorylation	2%, 98%	1	220	243
D8QX62_SELML	RVPKPSGsPPVPVMHsPPRPVTVK	S8 Phosphorylation, S16 Phosphorylation	81%, 86%	1	220	243
D8QX62_SELML	RVPKPSGsPPVPVMHsPPRPVTVK	S8 Phosphorylation, S16 Phosphorylation	91%, 97%	1	220	243
D8QX67_SELML	DRHPSTGINPsPK	S11 Phosphorylation	1	1	42	54
D8QX67_SELML	DRHPSTGINPsPK	S11 Phosphorylation	1	1	42	54
D8QX67_SELML	DRHPSTGINPsPK	S11 Phosphorylation	100%, 33%	0.9993	42	54
D8QX67_SELML	DRHPSTGINPsPK	S11 Phosphorylation	100%, 87%	1	42	54
D8QX67_SELML	DRHPSTGINPsPK	S11 Phosphorylation	1	1	42	54
D8QX67_SELML	DRHPSTGINPsPK	S11 Phosphorylation	1	1	42	54
D8QX67_SELML	DRHPSTGINPsPK	S11 Phosphorylation	1	0.9999	42	54
D8QX67_SELML	DRHPSTGINPsPK	S11 Phosphorylation	1	1	42	54
D8QX67_SELML	HPSTGINPsPK	S9 Phosphorylation	1	0.9992	44	54
D8QX67_SELML	HPSTGINPsPK	S9 Phosphorylation	1	0.9996	44	54
D8QX72_SELML	ISLVDsK	S6 Phosphorylation	1	0.9993	370	376
D8QX72_SELML	ISLVDsK	S6 Phosphorylation	100%, 100%	0.9985	370	376
D8QX72_SELML	NAsLGIPLR	S3 Phosphorylation	1	0.9997	17	25
D8QX79_SELML	IASGSsPGATSSGGGGGASSNAVSNAAAAAAK	S6 Phosphorylation	0.68	1	38	69
D8QX79_SELML	TDDAVVVsPR	S8 Phosphorylation	1	1	298	307
D8QX79_SELML	TDDAVVVsPR	S8 Phosphorylation	1	1	298	307
D8QX79_SELML	TDDAVVVsPR	S8 Phosphorylation	50%, 100%	1	298	307
D8QX79_SELML	TDDAVVVsPR	S8 Phosphorylation	1	0.9996	298	307
D8QX79_SELML	TDDAVVVsPR	S8 Phosphorylation	1	0.9997	298	307
D8QX79_SELML	TDDAVVVsPR	S8 Phosphorylation	1	1	298	307
D8QX79_SELML	TDDAVVVsPR	S8 Phosphorylation	100%, 50%	0.9999	298	307
D8QX79_SELML	TDDAVVVsPR	S8 Phosphorylation	1	0.9999	298	307
D8QX85_SELML	LEcSTSSSsSSPR	C3 Iodoacetamide derivative, S9 Phosphorylation	100%, 1%	1	30	42
D8QX85_SELML	LEcSTSSSSsSPR	C3 Iodoacetamide derivative, S10 Phosphorylation	100%, 100%	1	30	42
D8QX86_SELML	KSDsPESNEMR	S4 Phosphorylation	1	1	187	197
D8QX86_SELML	NALsPVFGK	S4 Phosphorylation	100%, 100%	1	503	511
D8QX86_SELML	NALsPVFGK	S4 Phosphorylation	1	0.9933	503	511
D8QX94_SELML	DGHFLKtScGSPNYAAPEVISGK	T7 Phosphorylation, C9 Iodoacetamide derivative	20%, 100%	1	167	189
D8QX94_SELML	DGHFLKtScGSPNYAAPEVISGK	T7 Phosphorylation, C9 Iodoacetamide derivative	20%, 100%	1	167	189
D8QX94_SELML	DGHFLKTscGSPNYAAPEVISGK	S8 Phosphorylation, C9 Iodoacetamide derivative	20%, 100%	1	167	189
D8QX94_SELML	DGHFLKTScGsPNYAAPEVISGK	C9 Iodoacetamide derivative, S11 Phosphorylation	100%, 20%	0.9694	167	189
D8QX94_SELML	DGHFLKTScGsPNYAAPEVISGK	C9 Iodoacetamide derivative, S11 Phosphorylation	100%, 6%	0.9999	167	189
D8QX94_SELML	DGHFLKTscGSPNYAAPEVISGK	S8 Phosphorylation, C9 Iodoacetamide derivative	20%, 100%	1	167	189
D8QX94_SELML	DGHFLKtScGSPNYAAPEVISGK	T7 Phosphorylation, C9 Iodoacetamide derivative	20%, 100%	1	167	189
D8QX94_SELML	TscGSPNYAAPEVISGK	S2 Phosphorylation, C3 Iodoacetamide derivative	20%, 100%	0.9964	173	189
D8QX94_SELML	TscGSPNYAAPEVISGK	S2 Phosphorylation, C3 Iodoacetamide derivative	20%, 100%	0.9877	173	189
D8QX94_SELML	tScGSPNYAAPEVISGK	T1 Phosphorylation, C3 Iodoacetamide derivative	97%, 100%	1	173	189
D8QX94_SELML	TscGSPNYAAPEVISGK	S2 Phosphorylation, C3 Iodoacetamide derivative	1%, 100%	1	173	189
D8QXA8_SELML	NFRPDsLLGEGGFGSVFK	S6 Phosphorylation	0%, 100%	1	24	41
D8QXA8_SELML	NFRPDsLLGEGGFGSVFK	S6 Phosphorylation	1	0.9997	24	41
D8QXA8_SELML	NFRPDsLLGEGGFGSVFK	S6 Phosphorylation	1	1	24	41
D8QXA8_SELML	NFRPDsLLGEGGFGSVFK	S6 Phosphorylation	1	0.9524	24	41
D8QXA8_SELML	NFRPDsLLGEGGFGSVFK	S6 Phosphorylation	1	1	24	41
D8QXA8_SELML	NFRPDsLLGEGGFGSVFK	S6 Phosphorylation	1	0.9623	24	41
D8QXA8_SELML	NFRPDsLLGEGGFGSVFK	S6 Phosphorylation	1	0.9968	24	41
D8QXA8_SELML	NFRPDsLLGEGGFGSVFK	S6 Phosphorylation	1	1	24	41
D8QXA8_SELML	NFRPDsLLGEGGFGSVFK	S6 Phosphorylation	1	1	24	41
D8QXD2_SELML	sPPQPSPIR	S1 Phosphorylation	1	0.989	20	28
D8QXD2_SELML	sPPQPSPIR	S1 Phosphorylation	1	0.9491	20	28
D8QXD2_SELML	sPPQPSPIR	S1 Phosphorylation	1	0.9669	20	28
D8QXD2_SELML	sPPQPSPIR	S1 Phosphorylation	1	0.9937	20	28
D8QXD4_SELML	IWENVsDDGESEK	S6 Phosphorylation	1	0.9984	680	692
D8QXD4_SELML	IWENVsDDGESEK	S6 Phosphorylation	1	0.9998	680	692
D8QXD4_SELML	LNIWQYGDVDGsDDEDKGPGAR	S12 Phosphorylation	1	1	921	942
D8QXD4_SELML	LNIWQYGDVDGsDDEDKGPGAR	S12 Phosphorylation	0.01	0.9954	921	942
D8QXD4_SELML	LNIWQYGDVDGsDDEDKGPGAR	S12 Phosphorylation	0%, 1%	1	921	942
D8QXD4_SELML	LNIWQYGDVDGsDDEDKGPGAR	S12 Phosphorylation	1	1	921	942
D8QXD4_SELML	LNIWQYGDVDGsDDEDKGPGAR	S12 Phosphorylation	1	1	921	942
D8QXD4_SELML	LNIWQYGDVDGsDDEDKGPGAR	S12 Phosphorylation	1	1	921	942
D8QXD4_SELML	LNIWQYGDVDGsDDEDKGPGAR	S12 Phosphorylation	1	1	921	942
D8QXD4_SELML	LNIWQYGDVDGsDDEDKGPGAR	S12 Phosphorylation	1	1	921	942
D8QXD4_SELML	LNIWQYGDVDGsDDEDKGPGAR	S12 Phosphorylation	1	1	921	942
D8QXD4_SELML	LNIWQYGDVDGsDDEDKGPGAR	S12 Phosphorylation	1	0.9978	921	942
D8QXD4_SELML	LNIWQYGDVDGsDDEDKGPGAR	S12 Phosphorylation	1	1	921	942
D8QXD4_SELML	LNIWQYGDVDGsDDEDKGPGAR	S12 Phosphorylation	1	1	921	942
D8QXD4_SELML	LNIWQYGDVDGsDDEDKGPGAR	S12 Phosphorylation	1	1	921	942
D8QXQ6_SELML	LSLGGALLQPVsPETPR	S12 Phosphorylation	0.98	0.9538	517	533
D8QXQ6_SELML	LSLGGALLQPVsPETPR	S12 Phosphorylation	1	0.9903	517	533
D8QXQ6_SELML	LSLGGALLQPVsPETPR	S12 Phosphorylation	0.98	0.9692	517	533
D8QXQ6_SELML	LSLGGALLQPVsPETPR	S12 Phosphorylation	0.98	0.9953	517	533
D8QXQ6_SELML	RLsLGGALLQPVSPETPR	S3 Phosphorylation	1	1	516	533
D8QXQ6_SELML	RLsLGGALLQPVSPETPR	S3 Phosphorylation	1	1	516	533
D8QXQ6_SELML	RLsLGGALLQPVSPETPR	S3 Phosphorylation	1	0.9999	516	533
D8QXQ6_SELML	RLsLGGALLQPVSPETPR	S3 Phosphorylation	1	1	516	533
D8QXQ6_SELML	RLsLGGALLQPVSPETPR	S3 Phosphorylation	1	1	516	533
D8QXQ6_SELML	RLsLGGALLQPVSPETPR	S3 Phosphorylation	1	0.9953	516	533
D8QXQ6_SELML	RLsLGGALLQPVSPETPR	S3 Phosphorylation	1	0.9993	516	533
D8QXQ6_SELML	RLsLGGALLQPVSPETPR	S3 Phosphorylation	1	0.9999	516	533
D8QXQ6_SELML	RLsLGGALLQPVSPETPR	S3 Phosphorylation	1	1	516	533
D8QXT9_SELML	SDPTAPAsPEKK	S8 Phosphorylation	1	0.9967	134	145
D8QXV9_SELML	TScGStHYAAPELLLR	C3 Iodoacetamide derivative, T6 Phosphorylation	100%, 20%	0.9991	159	174
D8QXW2_SELML	AEFsPPIDRPSR	S4 Phosphorylation	1	0.9948	187	198
D8QXW2_SELML	EEATPStPTEKPEK	T7 Phosphorylation	0.25	0.9965	157	170
D8QXW2_SELML	EEATPsTPTEKPEK	S6 Phosphorylation	0.25	0.9999	157	170
D8QXW2_SELML	EGEsGDATAMEGVEEK	S4 Phosphorylation	1	1	105	120
D8QXW2_SELML	EGEsGDATAMEGVEEK	S4 Phosphorylation	1	1	105	120
D8QXW2_SELML	EGEsGDATAMEGVEEK	S4 Phosphorylation	1	1	105	120
D8QXW2_SELML	EGEsGDATAMEGVEEK	S4 Phosphorylation	1	0.9802	105	120
D8QXW2_SELML	EGEsGDATAMEGVEEK	S4 Phosphorylation	1	1	105	120
D8QXW2_SELML	EGEsGDATAMEGVEEK	S4 Phosphorylation	50%, 100%	1	105	120
D8QXW2_SELML	EGEsGDATAMEGVEEKDEK	S4 Phosphorylation	0.99	0.9992	105	123
D8QXW2_SELML	EKEEATPsTPTEKPEK	S8 Phosphorylation	0.06	1	155	170
D8QXW2_SELML	EKEEATPStPTEKPEK	T9 Phosphorylation	0.25	0.9489	155	170
D8QXW2_SELML	FGAGsLDMPK	S5 Phosphorylation	1	0.9935	206	215
D8QXW2_SELML	KAEFsPPIDRPSR	S5 Phosphorylation	1	0.9882	186	198
D8QXW2_SELML	KLPDtDDEVDK	T5 Phosphorylation	1	0.9998	534	544
D8QXW2_SELML	KLPDtDDEVDK	T5 Phosphorylation	1	0.9686	534	544
D8QXW2_SELML	KLPDtDDEVDK	T5 Phosphorylation	1	0.996	534	544
D8QXW2_SELML	KQVVEEDDEEEsDDDDEIEQK	S12 Phosphorylation	1	1	374	394
D8QXW2_SELML	KQVVEEDDEEEsDDDDEIEQK	S12 Phosphorylation	1	1	374	394
D8QXW2_SELML	KQVVEEDDEEEsDDDDEIEQK	S12 Phosphorylation	1	1	374	394
D8QXW2_SELML	KQVVEEDDEEEsDDDDEIEQK	S12 Phosphorylation	1	1	374	394
D8QXW2_SELML	KQVVEEDDEEEsDDDDEIEQK	S12 Phosphorylation	1	1	374	394
D8QXW2_SELML	KQVVEEDDEEEsDDDDEIEQK	S12 Phosphorylation	1	1	374	394
D8QXW2_SELML	QVVEEDDEEEsDDDDEIEQK	S11 Phosphorylation	1	1	375	394
D8QXW2_SELML	QVVEEDDEEEsDDDDEIEQK	S11 Phosphorylation	1	1	375	394
D8QXW2_SELML	QVVEEDDEEEsDDDDEIEQK	S11 Phosphorylation	1	1	375	394
D8QXW2_SELML	QVVEEDDEEEsDDDDEIEQK	S11 Phosphorylation	1	1	375	394
D8QXW2_SELML	QVVEEDDEEEsDDDDEIEQK	S11 Phosphorylation	1	1	375	394
D8QXX3_SELML	NSAAAAVSGDAsK	S12 Phosphorylation	0.33	0.9971	189	201
D8QXY5_SELML	LVNSIsDSALLDHSGHR	S6 Phosphorylation	25%, 5%	1	1600	1616
D8QXY5_SELML	LVNSIsDSALLDHSGHR	S6 Phosphorylation	0.05	0.9947	1600	1616
D8QY30_SELML	RLsLSNR	S3 Phosphorylation	50%, 100%	0.9658	500	506
D8QY30_SELML	SNSHSPSAAPTAQSSsPR	S16 Phosphorylation	0.12	0.9983	510	527
D8QY30_SELML	sQEFDATSSKPK	S1 Phosphorylation	1	0.9996	485	496
D8QY30_SELML	sQEFDATSSKPK	S1 Phosphorylation	1	0.9882	485	496
D8QY64_SELML	LLSALSLGHWsPR	S11 Phosphorylation	1	0.9999	20	32
D8QY90_SELML	IFSSPIQAASScSSsPPTK	C12 Iodoacetamide derivative, S15 Phosphorylation	100%, 68%	0.9747	21	39
D8QYA9_SELML	NQLISKPAATsPSVHSK	S11 Phosphorylation	0.02	0.9933	95	111
D8QYA9_SELML	NQLISKPAATsPSVHSK	S11 Phosphorylation	0.02	1	95	111
D8QYA9_SELML	NQLISKPAATsPSVHSK	S11 Phosphorylation	0.02	1	95	111
D8QYA9_SELML	NQLISKPAATsPSVHSK	S11 Phosphorylation	0.02	0.9999	95	111
D8QYC6_SELML	TVsLPLR	S3 Phosphorylation	1	0.9807	311	317
D8QYC6_SELML	TVsLPLR	S3 Phosphorylation	1	0.9708	311	317
D8QYE4_SELML	IADFGLATFYHPYQNLALtSR	T19 Phosphorylation	0.88	1	97	117
D8QYF3_SELML	VPGDAsPLPR	S6 Phosphorylation	1	0.9965	92	101
D8QYF3_SELML	VPGDAsPLPR	S6 Phosphorylation	1	0.9994	92	101
D8QYF3_SELML	VPGDAsPLPR	S6 Phosphorylation	1	0.9952	92	101
D8QYF3_SELML	VPGDAsPLPR	S6 Phosphorylation	1	0.9771	92	101
D8QYF3_SELML	VPGDAsPLPR	S6 Phosphorylation	1	0.9857	92	101
D8QYF3_SELML	VPGDAsPLPR	S6 Phosphorylation	1	0.9965	92	101
D8QYF3_SELML	VRVPGDAsPLPR	S8 Phosphorylation	1	0.9851	90	101
D8QYL8_SELML	EAASTsQELVER	S6 Phosphorylation	99%, 33%	1	340	351
D8QYL8_SELML	EAASTsQELVER	S6 Phosphorylation	0.98	0.9999	340	351
D8QYU5_SELML	VSELsEVR	S5 Phosphorylation	50%, 100%	0.9977	117	124
D8QYU5_SELML	VSELsEVR	S5 Phosphorylation	1	0.9982	117	124
D8QYU5_SELML	VSELsEVR	S5 Phosphorylation	1	0.9871	117	124
D8QYU5_SELML	VSELsEVR	S5 Phosphorylation	1	0.9991	117	124
D8QYU8_SELML	SFSNDQNAQLtNR	T11 Phosphorylation	1	0.9892	163	175
D8QYU8_SELML	SFSNDQNAQLtNR	T11 Phosphorylation	1	0.9925	163	175
D8QYU8_SELML	SFSNDQNAQLtNR	T11 Phosphorylation	1	1	163	175
D8QYU8_SELML	SFSNDQNAQLtNR	T11 Phosphorylation	1	1	163	175
D8QYX3_SELML	SQLPDDLITDSDFSSEIYsPTNQYDQQQAR	S19 Phosphorylation	0.11	0.9752	87	116
D8QYX6_SELML	SLLAAPADGAAAAAADSSSPsPSGSSR	S21 Phosphorylation	0.84	1	16	42
D8QYX6_SELML	SLLAAPADGAAAAAADSSsPSPSGSSR	S19 Phosphorylation	0.91	0.9968	16	42
D8QYX6_SELML	SLLAAPADGAAAAAADSSSPsPSGSSR	S21 Phosphorylation	0.7	0.9993	16	42
D8QYX6_SELML	SLLAAPADGAAAAAADSSSPsPSGSSR	S21 Phosphorylation	0.98	0.9999	16	42
D8QYY8_SELML	LsPcWGSK	S2 Phosphorylation, C4 Iodoacetamide derivative	50%, 100%, 100%, 100%	0.975	15	22
D8QZ40_SELML	AsDPSNEIAK	S2 Phosphorylation	1	0.9856	223	232
D8QZ40_SELML	AsDPSNEIAK	S2 Phosphorylation	1	0.9997	223	232
D8QZ59_SELML	EQsPSGVDAVAPDETPLHQDDDIPVQR	S3 Phosphorylation	0.99	1	407	433
D8QZ59_SELML	EQsPSGVDAVAPDETPLHQDDDIPVQR	S3 Phosphorylation	0.95	1	407	433
D8QZ59_SELML	EQSPsGVDAVAPDETPLHQDDDIPVQR	S5 Phosphorylation	0.33	0.9999	407	433
D8QZ59_SELML	EQsPSGVDAVAPDETPLHQDDDIPVQR	S3 Phosphorylation	1	1	407	433
D8QZ59_SELML	EQSPsGVDAVAPDETPLHQDDDIPVQR	S5 Phosphorylation	0.33	0.9986	407	433
D8QZ59_SELML	EQsPSGVDAVAPDETPLHQDDDIPVQR	S3 Phosphorylation	1	1	407	433
D8QZ59_SELML	SAASVPGGGLPsPPHLQDDR	S12 Phosphorylation	1	1	239	258
D8QZ59_SELML	SAASVPGGGLPsPPHLQDDR	S12 Phosphorylation	1	0.9996	239	258
D8QZ59_SELML	SAASVPGGGLPsPPHLQDDR	S12 Phosphorylation	0.98	0.9971	239	258
D8QZ59_SELML	SAASVPGGGLPsPPHLQDDR	S12 Phosphorylation	1	1	239	258
D8QZ59_SELML	SAASVPGGGLPsPPHLQDDR	S12 Phosphorylation	1	1	239	258
D8QZ59_SELML	SAASVPGGGLPsPPHLQDDR	S12 Phosphorylation	1	0.9999	239	258
D8QZ59_SELML	SAASVPGGGLPsPPHLQDDR	S12 Phosphorylation	1	0.999	239	258
D8QZ59_SELML	SAASVPGGGLPsPPHLQDDR	S12 Phosphorylation	1	0.9994	239	258
D8QZ59_SELML	SAASVPGGGLPsPPHLQDDR	S12 Phosphorylation	1	0.9997	239	258
D8QZ59_SELML	SGsPPGLQETNKFPDTGAR	S3 Phosphorylation	0.25	1	259	277
D8QZ59_SELML	SGsPPGLQETNKFPDTGAR	S3 Phosphorylation	0.76	1	259	277
D8QZ59_SELML	SGsPPGLQETNKFPDTGAR	S3 Phosphorylation	0.78	1	259	277
D8QZ59_SELML	SGsPPGLQETNKFPDTGAR	S3 Phosphorylation	0.73	1	259	277
D8QZ59_SELML	SGsPPGLQETNKFPDTGAR	S3 Phosphorylation	0.09	1	259	277
D8QZ59_SELML	SGsPPGLQETNKFPDTGAR	S3 Phosphorylation	0.08	1	259	277
D8QZ59_SELML	SGsPPGLQETNKFPDTGAR	S3 Phosphorylation	0.81	1	259	277
D8QZ59_SELML	SGsPPGLQETNKFPDTGAR	S3 Phosphorylation	0.25	0.9998	259	277
D8QZ59_SELML	SGsPPGLQETNKFPDTGAR	S3 Phosphorylation	0.25	0.9992	259	277
D8QZ59_SELML	SGsPPGLQETNKFPDTGAR	S3 Phosphorylation	0.86	1	259	277
D8QZ59_SELML	sGSPPGLQETNKFPDTGAR	S1 Phosphorylation	0.95	0.9531	259	277
D8QZ59_SELML	SGsPPGLQETNKFPDTGAR	S3 Phosphorylation	0.89	1	259	277
D8QZ59_SELML	SGsPPGLQETNKFPDTGAR	S3 Phosphorylation	0.25	1	259	277
D8QZ59_SELML	SGsPPGLQETNKFPDTGAR	S3 Phosphorylation	0.25	1	259	277
D8QZ63_SELML	IAESNTEELPEEEcLDsPIVK	C14 Iodoacetamide derivative, S17 Phosphorylation	100%, 100%	1	95	115
D8QZ63_SELML	IAESNTEELPEEEcLDsPIVK	C14 Iodoacetamide derivative, S17 Phosphorylation	100%, 100%	1	95	115
D8QZ63_SELML	IAESNTEELPEEEcLDsPIVK	C14 Iodoacetamide derivative, S17 Phosphorylation	100%, 100%	1	95	115
D8QZ63_SELML	IAESNTEELPEEEcLDsPIVK	C14 Iodoacetamide derivative, S17 Phosphorylation	100%, 100%	1	95	115
D8QZ63_SELML	IAESNTEELPEEEcLDsPIVK	C14 Iodoacetamide derivative, S17 Phosphorylation	100%, 100%	1	95	115
D8QZ63_SELML	IAESNTEELPEEEcLDsPIVK	C14 Iodoacetamide derivative, S17 Phosphorylation	100%, 100%	1	95	115
D8QZ63_SELML	IAESNTEELPEEEcLDsPIVK	C14 Iodoacetamide derivative, S17 Phosphorylation	100%, 100%	0.9634	95	115
D8QZA5_SELML	LsVDGER	S2 Phosphorylation	1	0.9455	722	728
D8QZB7_SELML	KGLsFK	S4 Phosphorylation	1	0.9479	383	388
D8QZF9_SELML	IPNFsGVFQPVGR	S5 Phosphorylation	1	0.9972	801	813
D8QZF9_SELML	IPNFsGVFQPVGR	S5 Phosphorylation	1	1	801	813
D8QZF9_SELML	IPNFsGVFQPVGR	S5 Phosphorylation	1	1	801	813
D8QZF9_SELML	IPNFsGVFQPVGR	S5 Phosphorylation	100%, 100%	1	801	813
D8QZF9_SELML	IPNFsGVFQPVGR	S5 Phosphorylation	100%, 100%	1	801	813
D8QZF9_SELML	sENVLSAQR	S1 Phosphorylation	1	0.9999	247	255
D8QZF9_SELML	sENVLSAQR	S1 Phosphorylation	1	0.9985	247	255
D8QZF9_SELML	sENVLSAQR	S1 Phosphorylation	1	0.9987	247	255
D8QZF9_SELML	sENVLSAQR	S1 Phosphorylation	1	0.9936	247	255
D8QZI6_SELML	AGSGGRPAsPVKNDSELYK	S9 Phosphorylation	1	1	34	52
D8QZI6_SELML	AGSGGRPAsPVKNDSELYK	S9 Phosphorylation	0.99	0.9999	34	52
D8QZI6_SELML	AGSGGRPAsPVKNDSELYK	S9 Phosphorylation	1	0.9998	34	52
D8QZI6_SELML	AGSGGRPAsPVKNDSELYK	S9 Phosphorylation	1	1	34	52
D8QZI6_SELML	AGSGGRPAsPVKNDSELYK	S9 Phosphorylation	1	1	34	52
D8QZI6_SELML	AGSGGRPAsPVKNDSELYK	S9 Phosphorylation	0.85	0.9987	34	52
D8QZI9_SELML	TIQFVDWcPtGFK	C8 Iodoacetamide derivative, T10 Phosphorylation	100%, 100%	0.998	340	352
D8QZI9_SELML	TIQFVDWcPtGFK	C8 Iodoacetamide derivative, T10 Phosphorylation	100%, 100%	1	340	352
D8QZI9_SELML	TIQFVDWcPtGFK	C8 Iodoacetamide derivative, T10 Phosphorylation	100%, 100%	0.9997	340	352
D8QZI9_SELML	TIQFVDWcPtGFK	C8 Iodoacetamide derivative, T10 Phosphorylation	100%, 100%	0.9999	340	352
D8QZI9_SELML	TIQFVDWcPtGFK	C8 Iodoacetamide derivative, T10 Phosphorylation	100%, 100%, 100%, 0%	0.9998	340	352
D8QZI9_SELML	TIQFVDWcPtGFK	C8 Iodoacetamide derivative, T10 Phosphorylation	100%, 100%	0.9993	340	352
D8QZI9_SELML	TIQFVDWcPtGFK	C8 Iodoacetamide derivative, T10 Phosphorylation	100%, 100%	1	340	352
D8QZJ4_SELML	ASTTDTTsPTAPTGVTEGTGQDSK	S8 Phosphorylation	0.28	1	321	344
D8QZJ4_SELML	ASTTDTTsPTAPTGVTEGTGQDSK	S8 Phosphorylation	0.09	1	321	344
D8QZJ4_SELML	ASTtDTTSPTAPTGVTEGTGQDSK	T4 Phosphorylation	0.09	0.9999	321	344
D8QZJ4_SELML	ASTTDTTSPtAPTGVTEGTGQDSK	T10 Phosphorylation	0.04	0.9772	321	344
D8QZJ4_SELML	ASTTDTTsPTAPTGVTEGTGQDSK	S8 Phosphorylation	0.09	1	321	344
D8QZJ4_SELML	ASTTDTTsPTAPTGVTEGTGQDSK	S8 Phosphorylation	4%, 2%	1	321	344
D8QZJ4_SELML	ASTTDTTSPtAPTGVTEGTGQDSK	T10 Phosphorylation	0.09	0.9985	321	344
D8QZJ4_SELML	ASTTDTTSPtAPTGVTEGTGQDSK	T10 Phosphorylation	0.02	0.997	321	344
D8QZJ4_SELML	ASTTDTTSPtAPTGVTEGTGQDSK	T10 Phosphorylation	0.09	1	321	344
D8QZJ4_SELML	ASTTDTTsPTAPTGVTEGTGQDSK	S8 Phosphorylation	0.09	1	321	344
D8QZJ4_SELML	MTPGEQEAEsPHSQEGDHK	S10 Phosphorylation	0.98	0.9568	18	36
D8QZJ4_SELML	mTPGEQEAEsPHSQEGDHK	M1 Oxidation, S10 Phosphorylation	100%, 100%	1	18	36
D8QZJ4_SELML	MTPGEQEAEsPHSQEGDHK	S10 Phosphorylation	0.99	0.9979	18	36
D8QZJ4_SELML	mTPGEQEAEsPHSQEGDHK	M1 Oxidation, S10 Phosphorylation	100%, 100%, 9%, 100%	0.9999	18	36
D8QZJ4_SELML	mTPGEQEAEsPHSQEGDHK	M1 Oxidation, S10 Phosphorylation	100%, 100%	0.9983	18	36
D8QZJ4_SELML	MTPGEQEAEsPHSQEGDHK	S10 Phosphorylation	1	1	18	36
D8QZJ4_SELML	MTPGEQEAEsPHSQEGDHK	S10 Phosphorylation	70%, 100%	0.9956	18	36
D8QZJ4_SELML	MTPGEQEAEsPHSQEGDHK	S10 Phosphorylation	0.99	1	18	36
D8QZJ4_SELML	mTPGEQEAEsPHSQEGDHK	M1 Oxidation, S10 Phosphorylation	100%, 100%	1	18	36
D8QZJ4_SELML	MTPGEQEAEsPHSQEGDHK	S10 Phosphorylation	24%, 99%	1	18	36
D8QZJ4_SELML	MTPGEQEAEsPHSQEGDHKK	S10 Phosphorylation	33%, 100%	1	18	37
D8QZJ4_SELML	NALMGsPK	S6 Phosphorylation	1	0.998	313	320
D8QZJ4_SELML	NALMGsPK	S6 Phosphorylation	100%, 100%	0.9532	313	320
D8QZJ4_SELML	NALMGsPK	S6 Phosphorylation	1	0.9912	313	320
D8QZJ4_SELML	NALMGsPK	S6 Phosphorylation	100%, 100%	0.9982	313	320
D8QZJ4_SELML	NALMGsPK	S6 Phosphorylation	1	0.9991	313	320
D8QZJ4_SELML	NALMGsPK	S6 Phosphorylation	1	0.9949	313	320
D8QZJ4_SELML	NALMGsPK	S6 Phosphorylation	1	0.9786	313	320
D8QZJ4_SELML	NALMGsPK	S6 Phosphorylation	1	0.9997	313	320
D8QZJ4_SELML	NALMGsPK	S6 Phosphorylation	1	0.9982	313	320
D8QZJ4_SELML	NALMGsPK	S6 Phosphorylation	1	0.997	313	320
D8QZJ4_SELML	NALMGsPK	S6 Phosphorylation	1	0.9856	313	320
D8QZJ4_SELML	NALMGsPK	S6 Phosphorylation	1	0.9673	313	320
D8QZJ4_SELML	NALMGsPK	S6 Phosphorylation	1	0.9577	313	320
D8QZJ4_SELML	NALMGsPK	S6 Phosphorylation	1	0.9992	313	320
D8QZJ4_SELML	NALMGsPK	S6 Phosphorylation	1	0.9922	313	320
D8QZJ4_SELML	NTGSPSPQATTPEATPAsPGATSQQGK	S18 Phosphorylation	0.99	0.9844	505	531
D8QZJ4_SELML	NTGSPSPQATTPEATPAsPGATSQQGK	S18 Phosphorylation	1	1	505	531
D8QZJ4_SELML	NTGSPSPQATTPEATPAsPGATSQQGK	S18 Phosphorylation	1	1	505	531
D8QZJ4_SELML	NTGSPSPQATTPEATPAsPGATSQQGK	S18 Phosphorylation	1	1	505	531
D8QZJ4_SELML	NTGSPSPQATTPEATPAsPGATSQQGK	S18 Phosphorylation	1	0.9866	505	531
D8QZJ4_SELML	NTGSPSPQATTPEATPAsPGATSQQGK	S18 Phosphorylation	1	1	505	531
D8QZJ4_SELML	NTGSPSPQATTPEATPAsPGATSQQGK	S18 Phosphorylation	1	1	505	531
D8QZJ4_SELML	NTGSPSPQATTPEATPAsPGATSQQGK	S18 Phosphorylation	1	1	505	531
D8QZJ4_SELML	NTGSPSPQATTPEATPAsPGATSQQGK	S18 Phosphorylation	1	1	505	531
D8QZJ4_SELML	TSDsQKGWMQR	S4 Phosphorylation	0.33	0.9929	293	303
D8QZJ4_SELML	YDQEQQQTGYQGAAAtPEAR	T16 Phosphorylation	1	0.9844	93	112
D8QZK0_SELML	ELtDEEDLDDDDEQLIK	T3 Phosphorylation	1	1	656	672
D8QZK0_SELML	ELtDEEDLDDDDEQLIK	T3 Phosphorylation	1	1	656	672
D8QZK0_SELML	ELtDEEDLDDDDEQLIK	T3 Phosphorylation	1	1	656	672
D8QZK0_SELML	ELtDEEDLDDDDEQLIK	T3 Phosphorylation	1	0.9749	656	672
D8QZK0_SELML	ELtDEEDLDDDDEQLIK	T3 Phosphorylation	1	1	656	672
D8QZK0_SELML	ELtDEEDLDDDDEQLIK	T3 Phosphorylation	1	0.9999	656	672
D8QZK0_SELML	ELtDEEDLDDDDEQLIK	T3 Phosphorylation	1	0.9861	656	672
D8QZK0_SELML	ELtDEEDLDDDDEQLIK	T3 Phosphorylation	1	1	656	672
D8QZK0_SELML	ELtDEEDLDDDDEQLIKR	T3 Phosphorylation	1	0.9999	656	673
D8QZK7_SELML	AQsPGLVR	S3 Phosphorylation	1	0.9991	94	101
D8QZK7_SELML	AQsPGLVR	S3 Phosphorylation	1	0.9995	94	101
D8QZK7_SELML	AQsPGLVR	S3 Phosphorylation	100%, 100%, 100%	0.9545	94	101
D8QZK7_SELML	AQsPGLVR	S3 Phosphorylation	1	0.9999	94	101
D8QZK7_SELML	AQsPGLVR	S3 Phosphorylation	1	0.9989	94	101
D8QZK7_SELML	sASAGRPLRPTPLVPPLAPASSGR	S1 Phosphorylation	92%, 20%	0.9966	113	136
D8QZK7_SELML	SASAGRPLRPtPLVPPLAPASSGR	T11 Phosphorylation	0.2	0.9974	113	136
D8QZK7_SELML	SAsAGRPLRPTPLVPPLAPASSGR	S3 Phosphorylation	0.2	0.9746	113	136
D8QZL0_SELML	SSRPQPQAEsPPSAPPSAAEGTAFR	S10 Phosphorylation	1	1	223	247
D8QZL0_SELML	SSRPQPQAEsPPSAPPSAAEGTAFR	S10 Phosphorylation	0.97	0.997	223	247
D8QZM6_SELML	DRPAQPVsPVTIQPLEFAGR	S8 Phosphorylation	1	0.998	136	155
D8QZM6_SELML	DRPAQPVsPVTIQPLEFAGR	S8 Phosphorylation	1	0.9998	136	155
D8QZQ7_SELML	MRsDLYK	S3 Phosphorylation	1	0.9754	313	319
D8QZQ7_SELML	MRsDLYK	S3 Phosphorylation	50%, 100%, 50%	0.9829	313	319
D8QZQ8_SELML	LTEPLVQAEAGAGSSQATDAPVYDPYFsELEDEKR	S28 Phosphorylation	2%, 10%	1	278	312
D8QZR7_SELML	AMKsPDPLEEQR	S4 Phosphorylation	1	0.9998	300	311
D8QZR7_SELML	AMKsPDPLEEQR	S4 Phosphorylation	1	0.9552	300	311
D8QZS9_SELML	sPITGLVEK	S1 Phosphorylation	1	0.9629	106	114
D8QZS9_SELML	SVsLSENHNLENSDFHSTPR	S3 Phosphorylation	0.17	0.9997	193	212
D8QZV7_SELML	HGDsALNILA	S4 Phosphorylation	100%, 100%	0.9932	290	299
D8QZV7_SELML	HGDsALNILA	S4 Phosphorylation	100%, 100%	0.992	290	299
D8QZV7_SELML	HGDsALNILA	S4 Phosphorylation	1	0.9491	290	299
D8QZV7_SELML	HGDsALNILA	S4 Phosphorylation	1	0.9933	290	299
D8QZV7_SELML	HGDsALNILA	S4 Phosphorylation	1	0.9995	290	299
D8QZV7_SELML	HGDsALNILA	S4 Phosphorylation	1	0.9974	290	299
D8QZX4_SELML	VVLEGGsDDEGASTEAHGR	S7 Phosphorylation	1	1	1647	1665
D8QZX4_SELML	VVLEGGsDDEGASTEAHGR	S7 Phosphorylation	1	1	1647	1665
D8QZX4_SELML	VVLEGGsDDEGASTEAHGR	S7 Phosphorylation	1	1	1647	1665
D8QZX4_SELML	VVLEGGsDDEGASTEAHGR	S7 Phosphorylation	1	0.9982	1647	1665
D8QZX4_SELML	VVLEGGsDDEGASTEAHGR	S7 Phosphorylation	1	1	1647	1665
D8QZX4_SELML	VVLEGGsDDEGASTEAHGR	S7 Phosphorylation	1	1	1647	1665
D8QZX4_SELML	VVLEGGsDDEGASTEAHGR	S7 Phosphorylation	1	1	1647	1665
D8QZX4_SELML	VVLEGGsDDEGASTEAHGR	S7 Phosphorylation	1	1	1647	1665
D8R003_SELML	GTIPtSPANPDFVDGVASK	T5 Phosphorylation	0.25	0.9963	23	41
D8R003_SELML	GTIPTsPANPDFVDGVASK	S6 Phosphorylation	0.98	0.9788	23	41
D8R024_SELML	IDNsQLAEIAK	S4 Phosphorylation	1	0.9765	177	187
D8R024_SELML	IDNsQLAEIAK	S4 Phosphorylation	1	0.994	177	187
D8R043_SELML	ALtPTSGASAATTTATAK	T3 Phosphorylation	1	0.9999	197	214
D8R043_SELML	ALtPTSGASAATTTATAK	T3 Phosphorylation	1	0.9984	197	214
D8R043_SELML	ALtPTSGASAATTTATAK	T3 Phosphorylation	1	1	197	214
D8R043_SELML	ALtPTSGASAATTTATAK	T3 Phosphorylation	0.99	0.9948	197	214
D8R043_SELML	ALtPTSGASAATTTATAK	T3 Phosphorylation	1	0.9846	197	214
D8R043_SELML	ALtPTSGASAATTTATAK	T3 Phosphorylation	1	1	197	214
D8R050_SELML	sGPIGSGVGNPQAK	S1 Phosphorylation	50%, 100%	0.9842	75	88
D8R050_SELML	sGPIGSGVGNPQAK	S1 Phosphorylation	1	1	75	88
D8R050_SELML	sGPIGSGVGNPQAK	S1 Phosphorylation	1	0.9995	75	88
D8R050_SELML	sGPIGSGVGNPQAK	S1 Phosphorylation	50%, 100%	0.9996	75	88
D8R050_SELML	sGPLTGPHGAGGGLK	S1 Phosphorylation	1	0.9999	153	167
D8R050_SELML	sGPLTGPHGAGGGLK	S1 Phosphorylation	1	1	153	167
D8R050_SELML	sGPLTGPHGAGGGLK	S1 Phosphorylation	1	0.9817	153	167
D8R050_SELML	sHSGPLPSGAPR	S1 Phosphorylation	0	0.9995	106	117
D8R050_SELML	SHsGPLPSGAPR	S3 Phosphorylation	1	0.9958	106	117
D8R050_SELML	SHsGPLPSGAPR	S3 Phosphorylation	1	1	106	117
D8R050_SELML	sHSGPLPSGAPR	S1 Phosphorylation	0	0.9995	106	117
D8R050_SELML	SNsGPLSGAGFASSGSK	S3 Phosphorylation	95%, 5%	0.9909	136	152
D8R050_SELML	SNsGPLSGAGFASSGSK	S3 Phosphorylation	0.95	1	136	152
D8R050_SELML	sNSGPLSGAGFASSGSK	S1 Phosphorylation	17%, 17%	1	136	152
D8R050_SELML	SNsGPLSGAGFASSGSK	S3 Phosphorylation	0.91	1	136	152
D8R050_SELML	SNsGPLSGAGFASSGSK	S3 Phosphorylation	0.17	0.9994	136	152
D8R050_SELML	TsGPLSGGTTPNVLK	S2 Phosphorylation	0.2	0.9876	168	182
D8R050_SELML	TSGPLsGGTTPNVLK	S6 Phosphorylation	90%, 20%	0.9999	168	182
D8R055_SELML	GVSsWNFDVEDLK	S4 Phosphorylation	50%, 100%, 50%	1	343	355
D8R055_SELML	GVSsWNFDVEDLK	S4 Phosphorylation	1	1	343	355
D8R055_SELML	GVSsWNFDVEDLK	S4 Phosphorylation	1	1	343	355
D8R071_SELML	LVAGDDEGNVAPSPsPAAK	S15 Phosphorylation	1	1	99	117
D8R071_SELML	LVAGDDEGNVAPSPsPAAK	S15 Phosphorylation	50%, 100%	1	99	117
D8R071_SELML	LVAGDDEGNVAPSPsPAAK	S15 Phosphorylation	1	1	99	117
D8R082_SELML	IGRtPHVDVAALR	T4 Phosphorylation	1	0.9664	241	253
D8R085_SELML	SLtASQGDLQAIcGQSSSSETPTILETTR	T3 Phosphorylation, C13 Iodoacetamide derivative	9%, 100%	1	1518	1546
D8R085_SELML	SLTAsQGDLQAIcGQSSSSETPTILETTR	S5 Phosphorylation, C13 Iodoacetamide derivative	57%, 100%	1	1518	1546
D8R085_SELML	SLTAsQGDLQAIcGQSSSSETPTILETTR	S5 Phosphorylation, C13 Iodoacetamide derivative	70%, 100%	1	1518	1546
D8R098_SELML	VVIFAVPGAFTPtcSSK	T13 Phosphorylation, C14 Iodoacetamide derivative	76%, 25%, 100%, 100%	0.99	35	51
D8R098_SELML	VVIFAVPGAFTPtcSSK	T13 Phosphorylation, C14 Iodoacetamide derivative	89%, 13%, 100%, 100%	1	35	51
D8R098_SELML	VVIFAVPGAFTPTcSsK	C14 Iodoacetamide derivative, S16 Phosphorylation	100%, 25%	0.9587	35	51
D8R0I2_SELML	GGAMsPFGER	S5 Phosphorylation	1	0.9997	79	88
D8R0I2_SELML	GGAMsPFGER	S5 Phosphorylation	1	1	79	88
D8R0I2_SELML	GGAMsPFGER	S5 Phosphorylation	100%, 100%	0.9733	79	88
D8R0I2_SELML	GGAmsPFGER	M4 Oxidation, S5 Phosphorylation	100%, 100%	1	79	88
D8R0I2_SELML	GGAMsPFGER	S5 Phosphorylation	1	0.9951	79	88
D8R0I2_SELML	GGAmsPFGER	M4 Oxidation, S5 Phosphorylation	100%, 100%	0.9503	79	88
D8R0I2_SELML	GGAMsPFGER	S5 Phosphorylation	1	0.9997	79	88
D8R0I2_SELML	GGAMsPFGER	S5 Phosphorylation	1	0.9999	79	88
D8R0I2_SELML	GGAMsPFGER	S5 Phosphorylation	1	0.9994	79	88
D8R0I2_SELML	GGAmsPFGER	M4 Oxidation, S5 Phosphorylation	100%, 100%, 100%, 100%	1	79	88
D8R0I2_SELML	GGAmsPFGER	M4 Oxidation, S5 Phosphorylation	100%, 100%	0.9999	79	88
D8R0I2_SELML	GGAMsPFGER	S5 Phosphorylation	1	0.9999	79	88
D8R0I2_SELML	GGAmsPFGER	M4 Oxidation, S5 Phosphorylation	100%, 100%	1	79	88
D8R0I2_SELML	GGAMsPFGER	S5 Phosphorylation	1	0.9999	79	88
D8R0I2_SELML	sAPSTPIK	S1 Phosphorylation	1	0.9685	60	67
D8R0I2_SELML	sAPSTPIK	S1 Phosphorylation	1	0.9993	60	67
D8R0I2_SELML	sAPSTPIK	S1 Phosphorylation	1	0.9984	60	67
D8R0I2_SELML	sAPSTPIK	S1 Phosphorylation	33%, 100%	0.9998	60	67
D8R0I2_SELML	sAPSTPIK	S1 Phosphorylation	1	0.9994	60	67
D8R0I2_SELML	sAPSTPIK	S1 Phosphorylation	1	0.9996	60	67
D8R0I2_SELML	sAPSTPIK	S1 Phosphorylation	1	0.9992	60	67
D8R0I2_SELML	sAPSTPIK	S1 Phosphorylation	1	0.9999	60	67
D8R0I2_SELML	sAPSTPIK	S1 Phosphorylation	1	0.9998	60	67
D8R0I2_SELML	sAPSTPIK	S1 Phosphorylation	100%, 1%	0.9999	60	67
D8R0I2_SELML	SAPSTPIKGTtPK	T11 Phosphorylation	0.2	0.9691	60	72
D8R0I2_SELML	SAPStPIKGTtPK	T5 Phosphorylation, T11 Phosphorylation	100%, 100%	0.9628	60	72
D8R0I2_SELML	SAPsTPIKGTtPK	S4 Phosphorylation, T11 Phosphorylation	0%, 100%	0.9647	60	72
D8R0I2_SELML	SAPSTPIKGTtPK	T11 Phosphorylation	0.2	0.9911	60	72
D8R0I2_SELML	SAPSTPIKGTtPK	T11 Phosphorylation	0.2	0.9556	60	72
D8R0I2_SELML	SAPsTPIKGTtPK	S4 Phosphorylation, T11 Phosphorylation	4%, 100%	0.9677	60	72
D8R0I2_SELML	SAPStPIKGTtPK	T5 Phosphorylation, T11 Phosphorylation	90%, 96%	0.998	60	72
D8R0I2_SELML	SAPSTPIKGTtPK	T11 Phosphorylation	0.91	0.9937	60	72
D8R0I2_SELML	SAPStPIKGTTPK	T5 Phosphorylation	0.2	0.9837	60	72
D8R0I2_SELML	SAPStPIKGTTPK	T5 Phosphorylation	0.2	0.9965	60	72
D8R0I2_SELML	SAPStPIKGTTPK	T5 Phosphorylation	0.2	0.9986	60	72
D8R0I2_SELML	SAPStPIKGTTPK	T5 Phosphorylation	1	0.9987	60	72
D8R0I2_SELML	SAPsTPIKGTtPK	S4 Phosphorylation, T11 Phosphorylation	40%, 40%	0.9946	60	72
D8R0I2_SELML	VQsLDELHSLQK	S3 Phosphorylation	1	0.9999	46	57
D8R0I2_SELML	VQsLDELHSLQK	S3 Phosphorylation	1	0.9999	46	57
D8R0M4_SELML	SALGsPGAAPR	S5 Phosphorylation	1	1	493	503
D8R0M4_SELML	SALGsPGAAPR	S5 Phosphorylation	1	0.9925	493	503
D8R0M4_SELML	SALGsPGAAPR	S5 Phosphorylation	1	0.9999	493	503
D8R0M4_SELML	SALGsPGAAPR	S5 Phosphorylation	1	0.9996	493	503
D8R0M8_SELML	LEAGGAsGVVEADR	S7 Phosphorylation	1	1	311	324
D8R0N0_SELML	LLsDEEESVDEDDNFEK	S3 Phosphorylation	1	0.9999	529	545
D8R0X2_SELML	AFKsPPR	S4 Phosphorylation	100%, 100%	0.9776	174	180
D8R0X2_SELML	AFKsPPR	S4 Phosphorylation	1	0.9971	174	180
D8R0X2_SELML	AFKsPPR	S4 Phosphorylation	1	0.9955	174	180
D8R0X2_SELML	VEEPSGsKDEAHAR	S7 Phosphorylation	0.01	1	467	480
D8R0X2_SELML	VEEPSGsKDEAHAR	S7 Phosphorylation	0.5	1	467	480
D8R0X2_SELML	VEEPSGsKDEAHAR	S7 Phosphorylation	50%, 50%	1	467	480
D8R104_SELML	GKEESQGDEMHITsPR	S14 Phosphorylation	0.91	1	324	339
D8R104_SELML	GKEESQGDEMHITsPR	S14 Phosphorylation	0.92	0.9997	324	339
D8R104_SELML	GKEESQGDEMHITsPR	S14 Phosphorylation	0.33	0.9968	324	339
D8R104_SELML	GKEESQGDEMHITsPR	S14 Phosphorylation	0.88	1	324	339
D8R104_SELML	GKEESQGDEmHITsPR	M10 Oxidation, S14 Phosphorylation	100%, 95%	0.9992	324	339
D8R104_SELML	GKEESQGDEMHITsPR	S14 Phosphorylation	0.94	0.9999	324	339
D8R104_SELML	KQEGMsPGASPSGVEPK	S6 Phosphorylation	1	1	347	363
D8R104_SELML	KQEGMsPGASPSGVEPK	S6 Phosphorylation	1	1	347	363
D8R104_SELML	KQEGMsPGASPSGVEPK	S6 Phosphorylation	1	0.9998	347	363
D8R104_SELML	KQEGMsPGASPSGVEPK	S6 Phosphorylation	0.94	0.9748	347	363
D8R104_SELML	KQEGMsPGASPSGVEPK	S6 Phosphorylation	1	0.9999	347	363
D8R104_SELML	NKNEESTSPAsPSHK	S11 Phosphorylation	0.98	1	175	189
D8R106_SELML	RAsFNER	S3 Phosphorylation	1	0.9826	244	250
D8R1C3_SELML	IEELVsDDDSDVK	S6 Phosphorylation	1	0.9999	346	358
D8R1D9_SELML	sPATAGTPVR	S1 Phosphorylation	1	0.9666	116	125
D8R1F0_SELML	GAWctPPR	C4 Iodoacetamide derivative, T5 Phosphorylation	100%, 100%	0.9835	329	336
D8R1F5_SELML	ELDGLLsPR	S7 Phosphorylation	100%, 100%	0.9822	1113	1121
D8R1F5_SELML	ELDGLLsPR	S7 Phosphorylation	1	0.9985	1113	1121
D8R1F5_SELML	ELDGLLsPR	S7 Phosphorylation	1	0.9998	1113	1121
D8R1F5_SELML	ELDGLLsPR	S7 Phosphorylation	1	0.9966	1113	1121
D8R1F5_SELML	ELDGLLsPR	S7 Phosphorylation	100%, 100%	0.9996	1113	1121
D8R1H8_SELML	DLGsGNFGVAR	S4 Phosphorylation	1	0.997	11	21
D8R1H8_SELML	LENTLLDGsPAPR	S9 Phosphorylation	1	0.9869	131	143
D8R1H8_SELML	LENTLLDGsPAPR	S9 Phosphorylation	1	0.9811	131	143
D8R1H8_SELML	LENTLLDGsPAPR	S9 Phosphorylation	1	0.9991	131	143
D8R1H8_SELML	LENTLLDGsPAPR	S9 Phosphorylation	1	0.9839	131	143
D8R1H8_SELML	SALLHsQPK	S6 Phosphorylation	50%, 100%	0.9888	154	162
D8R1H8_SELML	SALLHsQPK	S6 Phosphorylation	1	0.9994	154	162
D8R1H8_SELML	SALLHsQPK	S6 Phosphorylation	1	0.9992	154	162
D8R1H8_SELML	StVGTPAYIAPEVLSR	T2 Phosphorylation	0.2	0.9989	163	178
D8R1R9_SELML	VASPLPPPPAVVEELGsPAA	S17 Phosphorylation	99%, 100%, 100%	1	368	387
D8R1R9_SELML	VASPLPPPPAVVEELGsPAA	S17 Phosphorylation	1	1	368	387
D8R1R9_SELML	VASPLPPPPAVVEELGsPAA	S17 Phosphorylation	1	0.9843	368	387
D8R1S8_SELML	NsLSLR	S2 Phosphorylation	1	0.9973	564	569
D8R1T1_SELML	FLHDEHLPDGLPPLsPTFR	S15 Phosphorylation	1	0.9998	270	288
D8R1T1_SELML	FLHDEHLPDGLPPLsPTFR	S15 Phosphorylation	1	0.9833	270	288
D8R1W3_SELML	GGsPLQAGATVQTPDR	S3 Phosphorylation	1	0.9997	513	528
D8R1W3_SELML	GGsPLQAGATVQTPDRR	S3 Phosphorylation	1	1	513	529
D8R1W3_SELML	LGsYLSR	S3 Phosphorylation	0.99	0.9999	604	610
D8R1W3_SELML	LGsYLSR	S3 Phosphorylation	33%, 99%	1	604	610
D8R1W3_SELML	SSVEDISsPSDKEALGK	S8 Phosphorylation	0.87	1	397	413
D8R1W3_SELML	SSVEDIsSPSDKEALGK	S7 Phosphorylation	0.2	0.9997	397	413
D8R1W3_SELML	SSVEDISsPSDKEALGK	S8 Phosphorylation	0.2	0.9999	397	413
D8R1W3_SELML	SSVEDISsPSDKEALGK	S8 Phosphorylation	0.2	0.9993	397	413
D8R1W3_SELML	SSVEDIsSPSDKEALGK	S7 Phosphorylation	20%, 20%	0.9999	397	413
D8R200_SELML	DSKsPFSILSSGFGK	S4 Phosphorylation	1	1	97	111
D8R200_SELML	DSKsPFSILSSGFGK	S4 Phosphorylation	1	1	97	111
D8R200_SELML	DSKsPFSILSSGFGK	S4 Phosphorylation	0.2	0.9916	97	111
D8R200_SELML	DSKsPFSILSSGFGK	S4 Phosphorylation	1	0.9998	97	111
D8R200_SELML	DSKsPFSILSSGFGK	S4 Phosphorylation	0.95	0.9817	97	111
D8R200_SELML	DSKsPFSILSSGFGK	S4 Phosphorylation	0.97	1	97	111
D8R200_SELML	DSKsPFSILSSGFGK	S4 Phosphorylation	1	1	97	111
D8R200_SELML	ENDDVFsDSEDGDSHR	S7 Phosphorylation	33%, 100%	1	511	526
D8R200_SELML	ENDDVFsDSEDGDSHR	S7 Phosphorylation	1	1	511	526
D8R200_SELML	ENDDVFsDSEDGDSHR	S7 Phosphorylation	0.97	0.9889	511	526
D8R200_SELML	ENDDVFsDSEDGDSHR	S7 Phosphorylation	100%, 0%	1	511	526
D8R200_SELML	ENDDVFSDsEDGDSHR	S9 Phosphorylation	0.97	0.9633	511	526
D8R200_SELML	ENDDVFsDSEDGDSHRK	S7 Phosphorylation	100%, 33%	1	511	527
D8R200_SELML	ENDDVFsDSEDGDSHRK	S7 Phosphorylation	1	1	511	527
D8R200_SELML	ENDDVFsDSEDGDSHRK	S7 Phosphorylation	1	1	511	527
D8R200_SELML	LPIsPK	S4 Phosphorylation	100%, 100%	0.974	79	84
D8R200_SELML	LPIsPK	S4 Phosphorylation	100%, 100%	0.9901	79	84
D8R200_SELML	LPIsPK	S4 Phosphorylation	1	0.9866	79	84
D8R200_SELML	LPIsPK	S4 Phosphorylation	100%, 100%	0.9936	79	84
D8R200_SELML	LPIsPK	S4 Phosphorylation	1	0.9912	79	84
D8R200_SELML	LPIsPK	S4 Phosphorylation	100%, 100%	0.9911	79	84
D8R200_SELML	LPIsPK	S4 Phosphorylation	100%, 100%	0.9833	79	84
D8R200_SELML	LPIsPK	S4 Phosphorylation	1	0.988	79	84
D8R200_SELML	LPIsPK	S4 Phosphorylation	1	0.9917	79	84
D8R200_SELML	LPIsPK	S4 Phosphorylation	100%, 100%	0.9542	79	84
D8R200_SELML	LPIsPK	S4 Phosphorylation	1	0.9743	79	84
D8R200_SELML	LPIsPK	S4 Phosphorylation	100%, 100%	0.9988	79	84
D8R200_SELML	SAsFFSR	S3 Phosphorylation	1	0.9984	42	48
D8R200_SELML	SAsFFSR	S3 Phosphorylation	1	0.9996	42	48
D8R200_SELML	SAsFFSR	S3 Phosphorylation	1	0.9832	42	48
D8R200_SELML	SAsFFSR	S3 Phosphorylation	1	0.9999	42	48
D8R200_SELML	SAsFFSR	S3 Phosphorylation	2%, 100%	0.9983	42	48
D8R200_SELML	SAsFFSR	S3 Phosphorylation	2%, 100%	0.9994	42	48
D8R200_SELML	SAsFFSR	S3 Phosphorylation	1	0.9988	42	48
D8R200_SELML	SAsFFSR	S3 Phosphorylation	1	0.9986	42	48
D8R200_SELML	SAsFFSR	S3 Phosphorylation	1	0.9999	42	48
D8R200_SELML	SAsFFSR	S3 Phosphorylation	1	0.9975	42	48
D8R200_SELML	SAsFFSR	S3 Phosphorylation	33%, 100%	0.9964	42	48
D8R200_SELML	SAsFFSR	S3 Phosphorylation	1	0.9964	42	48
D8R200_SELML	SLKLPIsPK	S7 Phosphorylation	1	0.995	76	84
D8R200_SELML	SLKLPIsPK	S7 Phosphorylation	1	0.9737	76	84
D8R200_SELML	SLKLPIsPK	S7 Phosphorylation	1	0.9837	76	84
D8R200_SELML	SLKLPIsPK	S7 Phosphorylation	1	0.982	76	84
D8R200_SELML	SLKLPIsPK	S7 Phosphorylation	1	0.9664	76	84
D8R200_SELML	SLKLPIsPK	S7 Phosphorylation	1	0.9988	76	84
D8R200_SELML	SLKLPIsPK	S7 Phosphorylation	1	0.9998	76	84
D8R200_SELML	SLKLPIsPK	S7 Phosphorylation	1	0.9991	76	84
D8R200_SELML	sPFSILSSGFGK	S1 Phosphorylation	91%, 100%	0.9995	100	111
D8R200_SELML	SsDSSPAAEEAPK	S2 Phosphorylation	0.25	0.9998	545	557
D8R205_SELML	GYDsDEEQEEDLLAK	S4 Phosphorylation	1	1	753	767
D8R205_SELML	GYDsDEEQEEDLLAK	S4 Phosphorylation	0.5	0.9976	753	767
D8R205_SELML	SSsPSPPEAEPELLR	S3 Phosphorylation	97%, 25%	0.9983	74	88
D8R205_SELML	SSsPSPPEAEPELLR	S3 Phosphorylation	0.25	0.9996	74	88
D8R205_SELML	SSsPSPPEAEPELLR	S3 Phosphorylation	0.25	0.9965	74	88
D8R205_SELML	SSSPsPPEAEPELLR	S5 Phosphorylation	0.25	0.9979	74	88
D8R205_SELML	SSsPSPPEAEPELLR	S3 Phosphorylation	0.25	1	74	88
D8R208_SELML	ASsPPPPLDPEEGLVSIR	S3 Phosphorylation	0.33	0.9912	28	45
D8R208_SELML	ASsPPPPLDPEEGLVSIR	S3 Phosphorylation	0.33	1	28	45
D8R208_SELML	ASsPPPPLDPEEGLVSIR	S3 Phosphorylation	0.33	1	28	45
D8R208_SELML	AsSPPPPLDPEEGLVSIR	S2 Phosphorylation	0.33	1	28	45
D8R208_SELML	AsSPPPPLDPEEGLVSIR	S2 Phosphorylation	0.33	1	28	45
D8R208_SELML	ASsPPPPLDPEEGLVSIR	S3 Phosphorylation	0.33	1	28	45
D8R224_SELML	LTHQLsMHEAR	S6 Phosphorylation	1	1	765	775
D8R224_SELML	LTHQLsMHEAR	S6 Phosphorylation	1	1	765	775
D8R224_SELML	LTHQLsMHEAR	S6 Phosphorylation	1	0.9999	765	775
D8R224_SELML	LTHQLsMHEAR	S6 Phosphorylation	0.5	0.9999	765	775
D8R224_SELML	SLsINGR	S3 Phosphorylation	1	0.9879	817	823
D8R224_SELML	VSTGSGYTDTDGYGsPSSSK	S15 Phosphorylation	0.78	0.9995	776	795
D8R224_SELML	VSTGSGYTDTDGYGsPSSSK	S15 Phosphorylation	9%, 87%	1	776	795
D8R224_SELML	VSTGSGYTDTDGYGsPSSSK	S15 Phosphorylation	0.87	1	776	795
D8R224_SELML	VSTGSGYTDTDGYGsPSSSK	S15 Phosphorylation	0.87	0.9508	776	795
D8R247_SELML	QVMVLAPttVLAK	T8 Phosphorylation, T9 Phosphorylation	100%, 100%	0.9851	191	203
D8R247_SELML	QVMVLAPttVLAK	T8 Phosphorylation, T9 Phosphorylation	100%, 100%	0.9871	191	203
D8R292_SELML	SSGDELGGsQR	S9 Phosphorylation	1	0.9669	343	353
D8R292_SELML	TPAAERsPIK	S7 Phosphorylation	1	0.9666	21	30
D8R292_SELML	TRLsPPEK	S4 Phosphorylation	1	0.9907	5	12
D8R292_SELML	TRLsPPEK	S4 Phosphorylation	1	0.9902	5	12
D8R292_SELML	TRLsPPEK	S4 Phosphorylation	1	0.9991	5	12
D8R292_SELML	TRLsPPEK	S4 Phosphorylation	50%, 100%	0.9513	5	12
D8R292_SELML	TRLsPPEK	S4 Phosphorylation	1	0.9986	5	12
D8R292_SELML	TRLsPPEK	S4 Phosphorylation	1	0.9615	5	12
D8R292_SELML	TRLsPPEK	S4 Phosphorylation	1	0.9518	5	12
D8R292_SELML	TRLsPPEK	S4 Phosphorylation	1	0.983	5	12
D8R2D0_SELML	IWWMEtIDETLDGLETKK	T6 Phosphorylation	1	1	496	513
D8R2D0_SELML	KVAQTVAAsVDEK	S9 Phosphorylation	1	1	478	490
D8R2D0_SELML	KVAQTVAAsVDEK	S9 Phosphorylation	0.5	0.992	478	490
D8R2D0_SELML	KVAQTVAAsVDEK	S9 Phosphorylation	1	1	478	490
D8R2D0_SELML	KVAQTVAAsVDEK	S9 Phosphorylation	1	0.9994	478	490
D8R2D0_SELML	KVAQTVAAsVDEK	S9 Phosphorylation	0.03	0.9926	478	490
D8R2D0_SELML	KVAQTVAAsVDEK	S9 Phosphorylation	1	1	478	490
D8R2D0_SELML	KVAQTVAAsVDEK	S9 Phosphorylation	1	1	478	490
D8R2D0_SELML	KVAQTVAAsVDEK	S9 Phosphorylation	1	1	478	490
D8R2D0_SELML	KVAQTVAAsVDEK	S9 Phosphorylation	0.5	0.9822	478	490
D8R2D0_SELML	KVAQTVAAsVDEK	S9 Phosphorylation	1	1	478	490
D8R2D0_SELML	KVAQTVAAsVDEK	S9 Phosphorylation	0.5	0.9736	478	490
D8R2D0_SELML	KVAQTVAAsVDEK	S9 Phosphorylation	1	1	478	490
D8R2D0_SELML	KVAQTVAAsVDEK	S9 Phosphorylation	1	0.9991	478	490
D8R2D0_SELML	KVAQTVAAsVDEK	S9 Phosphorylation	100%, 1%	1	478	490
D8R2D0_SELML	KVAQTVAAsVDEK	S9 Phosphorylation	1	1	478	490
D8R2D0_SELML	KVAQTVAAsVDEK	S9 Phosphorylation	1	1	478	490
D8R2D0_SELML	KVAQTVAAsVDEK	S9 Phosphorylation	1	0.9962	478	490
D8R2D0_SELML	KVAQTVAAsVDEK	S9 Phosphorylation	1	1	478	490
D8R2D0_SELML	KVAQTVAAsVDEK	S9 Phosphorylation	1	1	478	490
D8R2D0_SELML	VAQTVAAsVDEK	S8 Phosphorylation	1	0.9998	479	490
D8R2D0_SELML	VAQtVAASVDEK	T4 Phosphorylation	1	1	479	490
D8R2D0_SELML	VAQTVAAsVDEK	S8 Phosphorylation	1	1	479	490
D8R2D0_SELML	VAQTVAAsVDEK	S8 Phosphorylation	1	0.9984	479	490
D8R2D0_SELML	VAQTVAAsVDEK	S8 Phosphorylation	1	0.9998	479	490
D8R2D0_SELML	VAQTVAAsVDEK	S8 Phosphorylation	1	1	479	490
D8R2D0_SELML	VAQTVAAsVDEK	S8 Phosphorylation	1	0.9896	479	490
D8R2D0_SELML	VAQTVAAsVDEK	S8 Phosphorylation	1	0.9998	479	490
D8R2D0_SELML	VAQTVAAsVDEK	S8 Phosphorylation	1	1	479	490
D8R2D0_SELML	VAQTVAAsVDEK	S8 Phosphorylation	1	1	479	490
D8R2D0_SELML	VAQTVAAsVDEK	S8 Phosphorylation	1	0.9999	479	490
D8R2D0_SELML	VAQTVAAsVDEK	S8 Phosphorylation	1	0.9623	479	490
D8R2D0_SELML	VAQTVAAsVDEK	S8 Phosphorylation	1	1	479	490
D8R2D0_SELML	VAQTVAAsVDEK	S8 Phosphorylation	1	0.9998	479	490
D8R2D0_SELML	VAQTVAAsVDEK	S8 Phosphorylation	1	1	479	490
D8R2D0_SELML	VAQTVAAsVDEK	S8 Phosphorylation	1	0.9958	479	490
D8R2D0_SELML	VAQTVAAsVDEK	S8 Phosphorylation	1	1	479	490
D8R2D0_SELML	VAQTVAAsVDEK	S8 Phosphorylation	1	1	479	490
D8R2D0_SELML	VAQTVAAsVDEK	S8 Phosphorylation	1	1	479	490
D8R2D0_SELML	VAQTVAAsVDEK	S8 Phosphorylation	1	0.9509	479	490
D8R2D0_SELML	VAQTVAAsVDEK	S8 Phosphorylation	1	0.9997	479	490
D8R2D0_SELML	VAQTVAAsVDEK	S8 Phosphorylation	1	1	479	490
D8R2D0_SELML	VAQTVAAsVDEK	S8 Phosphorylation	1	1	479	490
D8R2D0_SELML	VAQTVAAsVDEK	S8 Phosphorylation	1	1	479	490
D8R2D0_SELML	VAQTVAAsVDEK	S8 Phosphorylation	1	1	479	490
D8R2D0_SELML	VAQTVAAsVDEK	S8 Phosphorylation	1	1	479	490
D8R2D0_SELML	VAQTVAAsVDEK	S8 Phosphorylation	1	1	479	490
D8R2D0_SELML	VAQTVAAsVDEK	S8 Phosphorylation	1	1	479	490
D8R2D0_SELML	VAQTVAAsVDEK	S8 Phosphorylation	1	0.9994	479	490
D8R2D0_SELML	VAQTVAAsVDEK	S8 Phosphorylation	1	1	479	490
D8R2D0_SELML	VAQTVAAsVDEK	S8 Phosphorylation	1	0.9925	479	490
D8R2D0_SELML	VAQTVAAsVDEK	S8 Phosphorylation	1	1	479	490
D8R2D0_SELML	VAQTVAAsVDEK	S8 Phosphorylation	1	0.9977	479	490
D8R2D0_SELML	VAQTVAAsVDEK	S8 Phosphorylation	1	1	479	490
D8R2E2_SELML	EAGSSGAHFsPR	S10 Phosphorylation	1	1	354	365
D8R2K8_SELML	GsPDYGGGRPR	S2 Phosphorylation	1	0.9801	188	198
D8R2K8_SELML	GsPDYGGGRPR	S2 Phosphorylation	1	0.9937	188	198
D8R2K8_SELML	GsPDYGGGRPR	S2 Phosphorylation	1	0.9969	188	198
D8R2K8_SELML	SRGsPDYGGGRPR	S4 Phosphorylation	0.33	0.9524	186	198
D8R2K8_SELML	SRGsPDYGGGRPR	S4 Phosphorylation	0.97	1	186	198
D8R2K8_SELML	SRGsPDYGGGRPR	S4 Phosphorylation	0.35	0.9997	186	198
D8R2K8_SELML	SRGsPDYGGGRPR	S4 Phosphorylation	0.98	0.9707	186	198
D8R2K8_SELML	sRGSPDYGGGRPR	S1 Phosphorylation	0.92	0.9998	186	198
D8R2K8_SELML	SRGsPDYGGGRPR	S4 Phosphorylation	1	0.9999	186	198
D8R2L2_SELML	ALQGDGtGIR	T7 Phosphorylation	1	0.9955	177	186
D8R2L2_SELML	DLYDHGFDISELVTsPVR	S15 Phosphorylation	21%, 89%	0.9994	296	313
D8R2L2_SELML	DLYDHGFDISELVTsPVR	S15 Phosphorylation	0.99	1	296	313
D8R2L2_SELML	DLYDHGFDISELVTsPVR	S15 Phosphorylation	0.97	1	296	313
D8R2L2_SELML	DLYDHGFDISELVTsPVR	S15 Phosphorylation	1	1	296	313
D8R2L2_SELML	DLYDHGFDISELVTsPVR	S15 Phosphorylation	1	1	296	313
D8R2L2_SELML	DLYDHGFDISELVTsPVR	S15 Phosphorylation	10%, 99%, 21%	1	296	313
D8R2L2_SELML	DLYDHGFDISELVTsPVR	S15 Phosphorylation	0.77	0.9854	296	313
D8R2L2_SELML	DLYDHGFDISELVTsPVR	S15 Phosphorylation	0.89	1	296	313
D8R2L2_SELML	DLYDHGFDISELVTsPVR	S15 Phosphorylation	0.94	1	296	313
D8R2L2_SELML	DLYDHGFDISELVTsPVR	S15 Phosphorylation	11%, 100%	1	296	313
D8R2L2_SELML	DLYDHGFDISELVTsPVR	S15 Phosphorylation	48%, 100%	1	296	313
D8R2N4_SELML	KPLPPsK	S6 Phosphorylation	1	0.9998	40	46
D8R2N4_SELML	KPLPPsK	S6 Phosphorylation	100%, 100%	0.9887	40	46
D8R2N4_SELML	KPLPPsK	S6 Phosphorylation	100%, 100%	0.983	40	46
D8R2Z2_SELML	ELEDsIR	S5 Phosphorylation	1	0.967	139	145
D8R2Z2_SELML	ELEDsIR	S5 Phosphorylation	1	0.9942	139	145
D8R2Z2_SELML	ELEDsIR	S5 Phosphorylation	1	0.9874	139	145
D8R2Z2_SELML	ELEDsIR	S5 Phosphorylation	1	0.9685	139	145
D8R365_SELML	GFVPILPGsPGSS	S9 Phosphorylation	100%, 33%	0.9808	533	545
D8R365_SELML	GFVPILPGsPGSS	S9 Phosphorylation	0.91	0.9914	533	545
D8R365_SELML	GFVPILPGsPGSS	S9 Phosphorylation	95%, 33%, 33%	0.9692	533	545
D8R365_SELML	GFVPILPGsPGSS	S9 Phosphorylation	100%, 33%	0.9913	533	545
D8R365_SELML	GFVPILPGsPGSS	S9 Phosphorylation	0.99	0.99	533	545
D8R365_SELML	GFVPILPGsPGSS	S9 Phosphorylation	98%, 33%	0.9839	533	545
D8R365_SELML	RPAVDsEPSsPK	S6 Phosphorylation, S10 Phosphorylation	66%, 59%	0.9978	457	468
D8R365_SELML	RPAVDsEPSsPK	S6 Phosphorylation, S10 Phosphorylation	100%, 100%	0.9971	457	468
D8R365_SELML	RPAVDsEPSsPK	S6 Phosphorylation, S10 Phosphorylation	100%, 50%	0.9478	457	468
D8R365_SELML	RPAVDsEPSsPK	S6 Phosphorylation, S10 Phosphorylation	100%, 50%	0.9824	457	468
D8R365_SELML	RPAVDsEPSsPK	S6 Phosphorylation, S10 Phosphorylation	100%, 50%	0.9987	457	468
D8R369_SELML	EQLSsPSDKIDGAK	S5 Phosphorylation	0.33	0.9999	471	484
D8R369_SELML	LQSERPVsPEK	S8 Phosphorylation	1	0.979	509	519
D8R369_SELML	LQSERPVsPEK	S8 Phosphorylation	1	0.9996	509	519
D8R369_SELML	SSGTLGtPGTGGSSK	T7 Phosphorylation	1	0.9983	36	50
D8R369_SELML	SSGTLGtPGTGGSSK	T7 Phosphorylation	1	0.9974	36	50
D8R369_SELML	SSGTLGtPGTGGSSK	T7 Phosphorylation	1	0.9938	36	50
D8R369_SELML	SSGTLGtPGTGGSSK	T7 Phosphorylation	1	1	36	50
D8R383_SELML	ALVsIHAMDAGR	S4 Phosphorylation	1	0.9999	180	191
D8R383_SELML	ALVsIHAMDAGR	S4 Phosphorylation	1	0.9967	180	191
D8R383_SELML	ALVsIHAMDAGR	S4 Phosphorylation	1	1	180	191
D8R383_SELML	ALVsIHAMDAGR	S4 Phosphorylation	1	0.9978	180	191
D8R392_SELML	sGFAEVLTNR	S1 Phosphorylation	1	0.981	264	273
D8R397_SELML	DGESHLLsLTK	S8 Phosphorylation	0.94	0.9856	337	347
D8R397_SELML	NAsWDFGTGTIQGISQGTGTVR	S3 Phosphorylation	0.91	0.9985	351	372
D8R397_SELML	SEsSLQEDSAK	S3 Phosphorylation	1	0.9993	475	485
D8R397_SELML	SEsSLQEDSAK	S3 Phosphorylation	1	1	475	485
D8R397_SELML	SEsSLQEDSAK	S3 Phosphorylation	1	0.9999	475	485
D8R397_SELML	VESFEGDMsPR	S9 Phosphorylation	1	0.9999	385	395
D8R397_SELML	VESFEGDMsPR	S9 Phosphorylation	1	0.9996	385	395
D8R397_SELML	VRLsSGEEEHAR	S4 Phosphorylation	0.5	0.9997	540	551
D8R397_SELML	VRLsSGEEEHAR	S4 Phosphorylation	1	0.9999	540	551
D8R3A0_SELML	SGQLFtGSGPLPNASGQLLGVR	T6 Phosphorylation	0.94	1	1457	1478
D8R3F1_SELML	HTSILDDPFDDPPELAELIPDRsPELKPEEGIDVR	S23 Phosphorylation	1	1	158	192
D8R3G5_SELML	sFEVER	S1 Phosphorylation	1	0.9991	252	257
D8R3G5_SELML	sFEVER	S1 Phosphorylation	1	0.9918	252	257
D8R3G5_SELML	sFEVER	S1 Phosphorylation	1	0.9996	252	257
D8R3G5_SELML	sFEVER	S1 Phosphorylation	1	0.9979	252	257
D8R3G6_SELML	EYDGGYsPEVR	S7 Phosphorylation	0.33	0.9965	231	241
D8R3G6_SELML	SSFLSSHsFEER	S8 Phosphorylation	20%, 20%	0.9998	197	208
D8R3G6_SELML	SSFLSSHsFEER	S8 Phosphorylation	20%, 99%	1	197	208
D8R3P4_SELML	KKPSSVLPLQQHGsPLGSMAR	S14 Phosphorylation	1	0.9985	63	83
D8R3P4_SELML	KKPSSVLPLQQHGsPLGSMAR	S14 Phosphorylation	0.98	0.9987	63	83
D8R3P4_SELML	KKPSSVLPLQQHGsPLGSMAR	S14 Phosphorylation	0.99	0.9752	63	83
D8R3P4_SELML	KKPSSVLPLQQHGsPLGSMAR	S14 Phosphorylation	1	1	63	83
D8R3P4_SELML	KKPSSVLPLQQHGsPLGSMAR	S14 Phosphorylation	0.25	0.9867	63	83
D8R3P4_SELML	KKPSSVLPLQQHGsPLGSMAR	S14 Phosphorylation	1	1	63	83
D8R3P4_SELML	KPSSVLPLQQHGsPLGSMAR	S13 Phosphorylation	1	0.9972	64	83
D8R3R6_SELML	SDEIQsPEAEQR	S6 Phosphorylation	1	0.9976	6	17
D8R3R6_SELML	SDEIQsPEAEQR	S6 Phosphorylation	0%, 100%	1	6	17
D8R3R6_SELML	SDEIQsPEAEQR	S6 Phosphorylation	1	0.9997	6	17
D8R3R6_SELML	SDEIQsPEAEQR	S6 Phosphorylation	1	1	6	17
D8R3R6_SELML	SDEIQsPEAEQR	S6 Phosphorylation	1	0.9992	6	17
D8R3R6_SELML	SDEIQsPEAEQR	S6 Phosphorylation	1	0.9998	6	17
D8R411_SELML	LGDDDDDNNNsPNAAGDDDEGVSR	S11 Phosphorylation	1	0.9985	27	50
D8R458_SELML	STSDAGLTLSSSESsPR	S15 Phosphorylation	0.11	0.9619	132	148
D8R466_SELML	LNVSSsFR	S6 Phosphorylation	0.33	0.9936	866	873
D8R4B0_SELML	ELADTILPTKsQP	S11 Phosphorylation	0.33	0.98	217	229
D8R4C3_SELML	DLAMNKFDWDHPQHLQPLsPTASSNSVR	S19 Phosphorylation	1	1	375	402
D8R4C3_SELML	DLAMNKFDWDHPQHLQPLsPTASSNSVR	S19 Phosphorylation	1	0.9998	375	402
D8R4C3_SELML	DLAMNKFDWDHPQHLQPLSPtASSNSVR	T21 Phosphorylation	0.01	0.9951	375	402
D8R4C3_SELML	DLAMNKFDWDHPQHLQPLsPTASSNSVR	S19 Phosphorylation	1	1	375	402
D8R4C3_SELML	FDWDHPQHLQPLsPTASSNSVR	S13 Phosphorylation	1	1	381	402
D8R4C3_SELML	FDWDHPQHLQPLsPTASSNSVR	S13 Phosphorylation	0.07	1	381	402
D8R4C3_SELML	FDWDHPQHLQPLsPTASSNSVR	S13 Phosphorylation	0.99	1	381	402
D8R4C3_SELML	FDWDHPQHLQPLsPTASSNSVR	S13 Phosphorylation	1	1	381	402
D8R4C3_SELML	FDWDHPQHLQPLsPTASSNSVR	S13 Phosphorylation	0.93	0.9988	381	402
D8R4C3_SELML	FDWDHPQHLQPLsPTASSNSVR	S13 Phosphorylation	1	1	381	402
D8R4C3_SELML	FDWDHPQHLQPLsPTASSNSVR	S13 Phosphorylation	0.99	1	381	402
D8R4C3_SELML	FDWDHPQHLQPLsPTASSNSVR	S13 Phosphorylation	1	1	381	402
D8R4C3_SELML	FDWDHPQHLQPLsPTASSNSVR	S13 Phosphorylation	0.86	1	381	402
D8R4C3_SELML	FDWDHPQHLQPLsPTASSNSVR	S13 Phosphorylation	97%, 20%	0.9995	381	402
D8R4C3_SELML	FDWDHPQHLQPLsPTASSNSVR	S13 Phosphorylation	0.99	1	381	402
D8R4C3_SELML	FDWDHPQHLQPLsPTASSNSVR	S13 Phosphorylation	1	1	381	402
D8R4C3_SELML	FDWDHPQHLQPLsPTASSNSVR	S13 Phosphorylation	0.7	1	381	402
D8R4C3_SELML	FDWDHPQHLQPLsPTASSNSVR	S13 Phosphorylation	1	1	381	402
D8R4C3_SELML	FDWDHPQHLQPLsPTASSNSVR	S13 Phosphorylation	0.99	1	381	402
D8R4C3_SELML	FDWDHPQHLQPLsPTASSNSVR	S13 Phosphorylation	1	1	381	402
D8R4C3_SELML	FDWDHPQHLQPLsPTASSNSVR	S13 Phosphorylation	0.99	1	381	402
D8R4C3_SELML	FDWDHPQHLQPLsPTASSNSVR	S13 Phosphorylation	1	1	381	402
D8R4C4_SELML	ILsSLSR	S3 Phosphorylation	100%, 33%	0.9992	22	28
D8R4C4_SELML	ILsSLSR	S3 Phosphorylation	1	0.9996	22	28
D8R4C4_SELML	ILSsLSR	S4 Phosphorylation	0.33	0.9627	22	28
D8R4C4_SELML	ILsSLSR	S3 Phosphorylation	0.99	0.9985	22	28
D8R4C4_SELML	ILsSLSR	S3 Phosphorylation	0.99	0.9976	22	28
D8R4C4_SELML	ILsSLSR	S3 Phosphorylation	0.99	0.9961	22	28
D8R4C4_SELML	ILsSLSR	S3 Phosphorylation	98%, 33%	0.9939	22	28
D8R4C4_SELML	ILsSLSR	S3 Phosphorylation	1	0.9969	22	28
D8R4C4_SELML	ILsSLSR	S3 Phosphorylation	1	1	22	28
D8R4C4_SELML	ILsSLSR	S3 Phosphorylation	1	0.9999	22	28
D8R4C4_SELML	ILsSLSR	S3 Phosphorylation	100%, 33%	1	22	28
D8R4C4_SELML	ILsSLSR	S3 Phosphorylation	100%, 33%	0.9999	22	28
D8R4C4_SELML	ILsSLSR	S3 Phosphorylation	1	0.9988	22	28
D8R4C4_SELML	ILsSLSR	S3 Phosphorylation	99%, 12%	0.9997	22	28
D8R4C4_SELML	ILsSLSR	S3 Phosphorylation	1	1	22	28
D8R4C4_SELML	ILsSLSR	S3 Phosphorylation	99%, 33%	0.9996	22	28
D8R4C4_SELML	ILsSLSR	S3 Phosphorylation	1	1	22	28
D8R4C4_SELML	ILsSLSR	S3 Phosphorylation	1	1	22	28
D8R4C4_SELML	ILsSLSR	S3 Phosphorylation	1	0.9997	22	28
D8R4C4_SELML	ILsSLSR	S3 Phosphorylation	100%, 33%	0.9997	22	28
D8R4C4_SELML	ILsSLSR	S3 Phosphorylation	100%, 33%	0.9996	22	28
D8R4C4_SELML	ILsSLSR	S3 Phosphorylation	1	0.9954	22	28
D8R4C4_SELML	ILsSLSR	S3 Phosphorylation	1	0.9753	22	28
D8R4C4_SELML	ILsSLSR	S3 Phosphorylation	1	0.9999	22	28
D8R4C4_SELML	ILsSLSR	S3 Phosphorylation	99%, 33%	0.9867	22	28
D8R4C4_SELML	RILsSLSR	S4 Phosphorylation	0.98	0.9574	21	28
D8R4C4_SELML	RILsSLSR	S4 Phosphorylation	0.95	0.9848	21	28
D8R4C4_SELML	RILsSLSR	S4 Phosphorylation	0.33	0.9942	21	28
D8R4C4_SELML	RILsSLSR	S4 Phosphorylation	0.96	0.9998	21	28
D8R4C4_SELML	RILsSLSR	S4 Phosphorylation	0.92	0.9975	21	28
D8R4C4_SELML	RILsSLSR	S4 Phosphorylation	0.96	0.9993	21	28
D8R4C4_SELML	RILsSLSR	S4 Phosphorylation	33%, 98%	0.971	21	28
D8R4C4_SELML	RILsSLSR	S4 Phosphorylation	0.96	0.9997	21	28
D8R4E2_SELML	LLPSSsSR	S6 Phosphorylation	0.25	0.9801	5	12
D8R4G7_SELML	EGEILAVMGPSGsGK	S13 Phosphorylation	0.5	0.9833	176	190
D8R4G8_SELML	RGsGDFGYDEDAFTR	S3 Phosphorylation	1	1	31	45
D8R4G8_SELML	RGsGDFGYDEDAFTR	S3 Phosphorylation	1	1	31	45
D8R4J5_SELML	TGALsPDAHSPVADIGVTVR	S5 Phosphorylation	1	1	60	79
D8R4J5_SELML	TGALsPDAHSPVADIGVTVR	S5 Phosphorylation	0.25	0.9809	60	79
D8R4J5_SELML	TGALsPDAHSPVADIGVTVR	S5 Phosphorylation	0.9	1	60	79
D8R4J5_SELML	TGALsPDAHSPVADIGVTVR	S5 Phosphorylation	1	1	60	79
D8R4T7_SELML	GGMtSHAAVVAR	T4 Phosphorylation	1	0.9998	472	483
D8R4T7_SELML	GGMtSHAAVVAR	T4 Phosphorylation	1	0.9985	472	483
D8R4T7_SELML	GGMtSHAAVVAR	T4 Phosphorylation	1	0.9952	472	483
D8R4T7_SELML	GGmtSHAAVVAR	M3 Oxidation, T4 Phosphorylation	100%, 100%	1	472	483
D8R4T7_SELML	GGMtSHAAVVAR	T4 Phosphorylation	1	1	472	483
D8R4T7_SELML	GGMtSHAAVVAR	T4 Phosphorylation	1	1	472	483
D8R4T7_SELML	GGMTsHAAVVAR	S5 Phosphorylation	1%, 50%	1	472	483
D8R4T7_SELML	GGMtSHAAVVAR	T4 Phosphorylation	1	1	472	483
D8R4T7_SELML	GGMtSHAAVVAR	T4 Phosphorylation	1	0.9999	472	483
D8R4T7_SELML	GGMtSHAAVVAR	T4 Phosphorylation	50%, 100%	1	472	483
D8R4T7_SELML	GGMtSHAAVVAR	T4 Phosphorylation	1	0.9971	472	483
D8R4T7_SELML	GGMtSHAAVVAR	T4 Phosphorylation	1	1	472	483
D8R4T7_SELML	GGMtSHAAVVAR	T4 Phosphorylation	1	0.9978	472	483
D8R4T7_SELML	GGMtSHAAVVAR	T4 Phosphorylation	1	1	472	483
D8R4T7_SELML	GGMtSHAAVVAR	T4 Phosphorylation	1	1	472	483
D8R4T7_SELML	GGMtSHAAVVAR	T4 Phosphorylation	1	0.9955	472	483
D8R4T7_SELML	GGMtSHAAVVAR	T4 Phosphorylation	50%, 100%	1	472	483
D8R4T7_SELML	GGMtSHAAVVAR	T4 Phosphorylation	1	0.966	472	483
D8R4T7_SELML	GGMtSHAAVVAR	T4 Phosphorylation	1	0.9999	472	483
D8R4T7_SELML	GGMtSHAAVVAR	T4 Phosphorylation	1	1	472	483
D8R4T7_SELML	GGMtSHAAVVAR	T4 Phosphorylation	1	1	472	483
D8R4T7_SELML	GGMtSHAAVVAR	T4 Phosphorylation	50%, 100%	1	472	483
D8R4T7_SELML	GGMtSHAAVVAR	T4 Phosphorylation	1	0.9991	472	483
D8R4T7_SELML	GGMtSHAAVVAR	T4 Phosphorylation	1	0.998	472	483
D8R4T7_SELML	GGMtSHAAVVAR	T4 Phosphorylation	1	1	472	483
D8R4T7_SELML	GGMtSHAAVVAR	T4 Phosphorylation	1	1	472	483
D8R4T7_SELML	GGMtSHAAVVAR	T4 Phosphorylation	1	0.9998	472	483
D8R4T7_SELML	GGMtSHAAVVAR	T4 Phosphorylation	1	0.999	472	483
D8R4T7_SELML	GGMTsHAAVVAR	S5 Phosphorylation	100%, 50%	1	472	483
D8R4T7_SELML	GGmtSHAAVVAR	M3 Oxidation, T4 Phosphorylation	100%, 100%	1	472	483
D8R4T7_SELML	GGMtSHAAVVAR	T4 Phosphorylation	50%, 100%	1	472	483
D8R4T7_SELML	GGMtSHAAVVAR	T4 Phosphorylation	1	1	472	483
D8R4T7_SELML	GGMtSHAAVVAR	T4 Phosphorylation	50%, 100%	0.9994	472	483
D8R4T7_SELML	GGMtSHAAVVAR	T4 Phosphorylation	1	1	472	483
D8R4T7_SELML	GGmtSHAAVVAR	M3 Oxidation, T4 Phosphorylation	100%, 100%	1	472	483
D8R4T7_SELML	GGMtSHAAVVAR	T4 Phosphorylation	1	0.9994	472	483
D8R4X2_SELML	SVMDLFsPR	S7 Phosphorylation	1	0.9854	22	30
D8R4X2_SELML	TSSVTDFSPLsPVALSR	S11 Phosphorylation	1	1	52	68
D8R4X2_SELML	TSSVTDFSPLsPVALSR	S11 Phosphorylation	1	0.9999	52	68
D8R525_SELML	ITsPSPPLQR	S3 Phosphorylation	0.98	0.9997	368	377
D8R525_SELML	ITsPSPPLQR	S3 Phosphorylation	0.99	0.9915	368	377
D8R525_SELML	ITsPSPPLQR	S3 Phosphorylation	0.98	0.9997	368	377
D8R527_SELML	SsFDGGENLGSR	S2 Phosphorylation	0.33	1	1226	1237
D8R527_SELML	SsFDGGENLGSR	S2 Phosphorylation	0.33	1	1226	1237
D8R527_SELML	sSFDGGENLGSR	S1 Phosphorylation	0.33	0.9566	1226	1237
D8R527_SELML	SsFDGGENLGSR	S2 Phosphorylation	0.33	1	1226	1237
D8R527_SELML	SsFDGGENLGSR	S2 Phosphorylation	0.33	1	1226	1237
D8R527_SELML	SsFDGGENLGSR	S2 Phosphorylation	0.33	0.9963	1226	1237
D8R527_SELML	SsFDGGENLGSR	S2 Phosphorylation	0.33	0.9995	1226	1237
D8R527_SELML	SsFDGGENLGSR	S2 Phosphorylation	0.33	1	1226	1237
D8R549_SELML	DsPFLKK	S2 Phosphorylation	1	0.9975	3	9
D8R568_SELML	STSGSPLsPK	S8 Phosphorylation	1	0.9994	97	106
D8R568_SELML	STSGSPLsPK	S8 Phosphorylation	1	0.9948	97	106
D8R568_SELML	STSGSPLsPK	S8 Phosphorylation	0.98	0.9882	97	106
D8R568_SELML	STSGSPLsPK	S8 Phosphorylation	0.93	0.9827	97	106
D8R568_SELML	STSGSPLsPK	S8 Phosphorylation	0.93	0.9989	97	106
D8R568_SELML	TGASTGsPLKR	S7 Phosphorylation	1	1	112	122
D8R568_SELML	TGASTGsPLKR	S7 Phosphorylation	0.91	1	112	122
D8R568_SELML	TGASTGsPLKR	S7 Phosphorylation	1	0.9952	112	122
D8R5E8_SELML	KNQLSAHQDsGDEGQTQER	S10 Phosphorylation	1	1	509	527
D8R5E8_SELML	NQLSAHQDsGDEGQTQER	S9 Phosphorylation	0.01	1	510	527
D8R5F8_SELML	LMLPSRsGELDDQGVYMPNAGGPNLK	S7 Phosphorylation	0.94	0.9969	82	107
D8R5F8_SELML	sGELDDQGVYMPNAGGPNLK	S1 Phosphorylation	1	1	88	107
D8R5F8_SELML	sGELDDQGVYMPNAGGPNLK	S1 Phosphorylation	1	1	88	107
D8R5F8_SELML	sGELDDQGVYMPNAGGPNLK	S1 Phosphorylation	1	1	88	107
D8R5H8_SELML	IPMPsPR	S5 Phosphorylation	1	0.9971	712	718
D8R5H9_SELML	TIsNEGLR	S3 Phosphorylation	1	0.9934	292	299
D8R5M7_SELML	QQQQQPQsPPPPQAER	S8 Phosphorylation	1	0.9998	472	487
D8R5M7_SELML	QQQQQPQsPPPPQAER	S8 Phosphorylation	1	0.9987	472	487
D8R5M7_SELML	QQQQQPQsPPPPQAER	S8 Phosphorylation	100%, 100%	1	472	487
D8R5M7_SELML	QQQQQPQsPPPPQAER	S8 Phosphorylation	1	1	472	487
D8R5M7_SELML	QQQQQPQsPPPPQAER	S8 Phosphorylation	1	0.9962	472	487
D8R5M7_SELML	TRtPPPLK	T3 Phosphorylation	1	0.9621	426	433
D8R5M7_SELML	TRtPPPLK	T3 Phosphorylation	1	0.9614	426	433
D8R5Q7_SELML	ENESTIASPGsPK	S11 Phosphorylation	0.87	0.9568	103	115
D8R5Q7_SELML	ENESTIASPGsPK	S11 Phosphorylation	1	0.9989	103	115
D8R5W2_SELML	AGARDsPPR	S6 Phosphorylation	100%, 100%, 100%	0.9994	16	24
D8R5X8_SELML	DLEVSESsPR	S8 Phosphorylation	0.99	0.9926	168	177
D8R5X8_SELML	DLEVSEsSPR	S7 Phosphorylation	2%, 7%	0.9508	168	177
D8R5X8_SELML	DLEVSESsPR	S8 Phosphorylation	0.98	0.9997	168	177
D8R5X8_SELML	DLEVsESSPR	S5 Phosphorylation	0.33	0.9975	168	177
D8R5X8_SELML	DLEVsESSPR	S5 Phosphorylation	0.01	0.9968	168	177
D8R5X8_SELML	LEEAESVTLPPPPSTEsPR	S17 Phosphorylation	0.06	0.9992	328	346
D8R5X8_SELML	LEEAESVTLPPPPSTEsPR	S17 Phosphorylation	0.59	1	328	346
D8R5X8_SELML	LEEAESVTLPPPPSTEsPR	S17 Phosphorylation	0.2	0.9918	328	346
D8R5X8_SELML	LEEAESVTLPPPPSTEsPR	S17 Phosphorylation	0.2	0.9774	328	346
D8R5X8_SELML	LEEAESVTLPPPPSTEsPR	S17 Phosphorylation	0.59	0.9998	328	346
D8R5X8_SELML	LEEAESVTLPPPPSTEsPR	S17 Phosphorylation	0.86	1	328	346
D8R5X8_SELML	LEEAESVTLPPPPSTEsPR	S17 Phosphorylation	0.96	1	328	346
D8R5X8_SELML	sPEALIQVR	S1 Phosphorylation	1	0.9802	986	994
D8R5X8_SELML	sPEALIQVR	S1 Phosphorylation	100%, 100%	0.9915	986	994
D8R5X8_SELML	sPEALIQVR	S1 Phosphorylation	1	0.971	986	994
D8R5X8_SELML	sPEALIQVR	S1 Phosphorylation	100%, 100%	0.9994	986	994
D8R5X8_SELML	sPEALIQVR	S1 Phosphorylation	100%, 100%	0.9508	986	994
D8R5X8_SELML	SQLEHHDEDRsDR	S11 Phosphorylation	1	0.9958	13	25
D8R5X8_SELML	SQLEHHDEDRsDR	S11 Phosphorylation	1	1	13	25
D8R5X8_SELML	TTTQTLVSTPsTGWALLDALER	S11 Phosphorylation	0.91	1	853	874
D8R5X8_SELML	TTTQTLVSTPsTGWALLDALER	S11 Phosphorylation	0.91	1	853	874
D8R5X8_SELML	TTTQTLVSTPsTGWALLDALER	S11 Phosphorylation	0.91	1	853	874
D8R5X8_SELML	VKDLtPR	T5 Phosphorylation	1	0.9745	778	784
D8R5X8_SELML	VVEPVTKtPEPQGSTSK	T8 Phosphorylation	0.06	0.9993	636	652
D8R5Z2_SELML	EEAAPAQAVPYsPK	S12 Phosphorylation	1	0.9874	59	72
D8R5Z2_SELML	EEAAPAQAVPYsPK	S12 Phosphorylation	1	0.9959	59	72
D8R5Z2_SELML	EEAAPAQAVPYsPK	S12 Phosphorylation	1	0.9993	59	72
D8R5Z2_SELML	EEAAPAQAVPYsPK	S12 Phosphorylation	0.5	0.9983	59	72
D8R5Z2_SELML	EEAAPAQAVPYsPK	S12 Phosphorylation	1	1	59	72
D8R633_SELML	VGYSsGDEVFER	S5 Phosphorylation	0.97	0.9915	737	748
D8R633_SELML	VGYSsGDEVFER	S5 Phosphorylation	0.98	0.9989	737	748
D8R633_SELML	VGYSsGDEVFER	S5 Phosphorylation	0.97	0.9882	737	748
D8R651_SELML	VHAcVGGtDVR	C4 Iodoacetamide derivative, T8 Phosphorylation	100%, 100%	0.9999	138	148
D8R651_SELML	VHAcVGGtDVR	C4 Iodoacetamide derivative, T8 Phosphorylation	100%, 100%	1	138	148
D8R651_SELML	VHAcVGGtDVR	C4 Iodoacetamide derivative, T8 Phosphorylation	100%, 100%	1	138	148
D8R651_SELML	VHAcVGGtDVR	C4 Iodoacetamide derivative, T8 Phosphorylation	100%, 100%	0.9606	138	148
D8R651_SELML	VHAcVGGtDVR	C4 Iodoacetamide derivative, T8 Phosphorylation	100%, 100%	0.9766	138	148
D8R651_SELML	VHAcVGGtDVR	C4 Iodoacetamide derivative, T8 Phosphorylation	100%, 100%, 100%, 100%	0.9999	138	148
D8R651_SELML	VHAcVGGtDVR	C4 Iodoacetamide derivative, T8 Phosphorylation	100%, 100%	1	138	148
D8R651_SELML	VHAcVGGtDVR	C4 Iodoacetamide derivative, T8 Phosphorylation	100%, 100%	1	138	148
D8R651_SELML	VHAcVGGtDVR	C4 Iodoacetamide derivative, T8 Phosphorylation	100%, 100%	0.9998	138	148
D8R651_SELML	VHAcVGGtDVR	C4 Iodoacetamide derivative, T8 Phosphorylation	100%, 100%	1	138	148
D8R651_SELML	VHAcVGGtDVR	C4 Iodoacetamide derivative, T8 Phosphorylation	100%, 100%	0.986	138	148
D8R691_SELML	VHAcVGGtDVR	C4 Iodoacetamide derivative, T8 Phosphorylation	100%, 100%	1	137	147
D8R691_SELML	VHAcVGGtDVR	C4 Iodoacetamide derivative, T8 Phosphorylation	100%, 100%	0.986	137	147
D8R691_SELML	VHAcVGGtDVR	C4 Iodoacetamide derivative, T8 Phosphorylation	100%, 100%	0.9999	137	147
D8R691_SELML	VHAcVGGtDVR	C4 Iodoacetamide derivative, T8 Phosphorylation	100%, 100%	1	137	147
D8R691_SELML	VHAcVGGtDVR	C4 Iodoacetamide derivative, T8 Phosphorylation	100%, 100%, 100%, 100%	0.9999	137	147
D8R691_SELML	VHAcVGGtDVR	C4 Iodoacetamide derivative, T8 Phosphorylation	100%, 100%	0.9606	137	147
D8R691_SELML	VHAcVGGtDVR	C4 Iodoacetamide derivative, T8 Phosphorylation	100%, 100%	1	137	147
D8R691_SELML	VHAcVGGtDVR	C4 Iodoacetamide derivative, T8 Phosphorylation	100%, 100%	0.9766	137	147
D8R691_SELML	VHAcVGGtDVR	C4 Iodoacetamide derivative, T8 Phosphorylation	100%, 100%	0.9998	137	147
D8R691_SELML	VHAcVGGtDVR	C4 Iodoacetamide derivative, T8 Phosphorylation	100%, 100%	1	137	147
D8R691_SELML	VHAcVGGtDVR	C4 Iodoacetamide derivative, T8 Phosphorylation	100%, 100%	1	137	147
D8R695_SELML	DAQGADEDsPSDKLR	S9 Phosphorylation	1	0.9958	67	81
D8R6B0_SELML	KNtLFK	T3 Phosphorylation	1	0.9558	974	979
D8R6B0_SELML	KNtLFK	T3 Phosphorylation	100%, 100%	0.9942	974	979
D8R6B8_SELML	VWTKPWEsFK	S8 Phosphorylation	1	0.9999	76	85
D8R6B8_SELML	VWTKPWEsFK	S8 Phosphorylation	16%, 100%	0.9965	76	85
D8R6B8_SELML	VWTKPWEsFK	S8 Phosphorylation	1	0.9992	76	85
D8R6B8_SELML	VWTKPWEsFKK	S8 Phosphorylation	100%, 100%	1	76	86
D8R6B8_SELML	VWTKPWEsFKK	S8 Phosphorylation	1	0.9625	76	86
D8R6B8_SELML	VWTKPWEsFKK	S8 Phosphorylation	100%, 1%	0.9987	76	86
D8R6G6_SELML	DVVAGsPER	S6 Phosphorylation	1	0.9981	290	298
D8R6G6_SELML	DVVAGsPER	S6 Phosphorylation	1	0.9922	290	298
D8R6G6_SELML	DVVAGsPER	S6 Phosphorylation	1	0.9997	290	298
D8R6G6_SELML	DVVAGsPER	S6 Phosphorylation	1	0.9999	290	298
D8R6G6_SELML	DVVAGsPER	S6 Phosphorylation	100%, 100%	0.9598	290	298
D8R6G6_SELML	DVVAGsPER	S6 Phosphorylation	1	0.9995	290	298
D8R6G6_SELML	DVVAGsPER	S6 Phosphorylation	1	1	290	298
D8R6G6_SELML	DVVAGsPER	S6 Phosphorylation	1	0.9616	290	298
D8R6G6_SELML	DVVAGsPERLY	S6 Phosphorylation	1	0.9987	290	300
D8R6G6_SELML	DVVAGsPERLY	S6 Phosphorylation	1	0.9998	290	300
D8R6G6_SELML	DVVAGsPERLY	S6 Phosphorylation	1	0.9769	290	300
D8R6G6_SELML	DVVAGsPERLY	S6 Phosphorylation	1%, 100%	0.9999	290	300
D8R6G6_SELML	DVVAGsPERLY	S6 Phosphorylation	1	0.9913	290	300
D8R6G6_SELML	DVVAGsPERLY	S6 Phosphorylation	1	1	290	300
D8R6G6_SELML	DVVAGsPERLY	S6 Phosphorylation	1	0.9999	290	300
D8R6I7_SELML	IVPIGVAHsR	S9 Phosphorylation	100%, 100%	0.9993	131	140
D8R6I7_SELML	IVPIGVAHsR	S9 Phosphorylation	1	0.9979	131	140
D8R6I7_SELML	IVPIGVAHsR	S9 Phosphorylation	1	0.9995	131	140
D8R6I7_SELML	IVPIGVAHsR	S9 Phosphorylation	1	0.9995	131	140
D8R6I7_SELML	IVPIGVAHsR	S9 Phosphorylation	1	0.9958	131	140
D8R6I7_SELML	SNsASFSYDK	S3 Phosphorylation	20%, 95%	0.9834	141	150
D8R6I7_SELML	SNsASFSYDK	S3 Phosphorylation	0.99	0.989	141	150
D8R6I7_SELML	SNsASFSYDK	S3 Phosphorylation	20%, 99%	0.9956	141	150
D8R6K2_SELML	SAGIPSSPNsPAPEQPFLSISVTDPVK	S10 Phosphorylation	0.05	1	6	32
D8R6K2_SELML	SAGIPSSPNsPAPEQPFLSISVTDPVK	S10 Phosphorylation	0.31	1	6	32
D8R6K2_SELML	SAGIPSSPNsPAPEQPFLSISVTDPVK	S10 Phosphorylation	0.14	1	6	32
D8R6K2_SELML	SAGIPsSPNSPAPEQPFLSISVTDPVK	S6 Phosphorylation	0.48	1	6	32
D8R6K2_SELML	SAGIPSSPNsPAPEQPFLSISVTDPVK	S10 Phosphorylation	0.14	1	6	32
D8R6K2_SELML	SAGIPSsPNSPAPEQPFLSISVTDPVK	S7 Phosphorylation	0.14	1	6	32
D8R6K2_SELML	SAGIPSSPNsPAPEQPFLSISVTDPVK	S10 Phosphorylation	0.14	1	6	32
D8R6K2_SELML	sAGIPSSPNSPAPEQPFLSISVTDPVK	S1 Phosphorylation	0.69	1	6	32
D8R6M7_SELML	FsQGLLIGEGEYGK	S2 Phosphorylation	1	0.9565	502	515
D8R6R3_SELML	GTSNtPTALDTIK	T5 Phosphorylation	0.2	0.9963	330	342
D8R6R4_SELML	sPIVVTLPSK	S1 Phosphorylation	33%, 100%	0.9973	644	653
D8R6R4_SELML	SSLISSNTSGSTSMAsPR	S16 Phosphorylation	0.62	0.9504	135	152
D8R6R4_SELML	VPPVsPSTLTSK	S5 Phosphorylation	0.95	0.9981	677	688
D8R6R4_SELML	VPPVsPSTLTSK	S5 Phosphorylation	0.95	0.9746	677	688
D8R6R4_SELML	VPPVSPStLTSK	T8 Phosphorylation	0.01	0.9999	677	688
D8R6R4_SELML	VPPVsPSTLTSK	S5 Phosphorylation	1	0.9978	677	688
D8R6R4_SELML	VPPVsPSTLTSK	S5 Phosphorylation	20%, 87%	0.9704	677	688
D8R6R4_SELML	VPPVsPSTLTSK	S5 Phosphorylation	0.87	0.9991	677	688
D8R6R4_SELML	VPPVsPSTLTSK	S5 Phosphorylation	3%, 87%	0.9701	677	688
D8R6R4_SELML	VPPVsPSTLTSK	S5 Phosphorylation	1	1	677	688
D8R6R4_SELML	VPPVsPSTLTSK	S5 Phosphorylation	0.95	0.9993	677	688
D8R6R4_SELML	VPPVsPSTLTSK	S5 Phosphorylation	1	0.9883	677	688
D8R6R4_SELML	VPPVsPSTLTSK	S5 Phosphorylation	1	0.9984	677	688
D8R6R4_SELML	VPPVsPSTLTSK	S5 Phosphorylation	0.89	0.9999	677	688
D8R6R4_SELML	VPPVsPSTLTSK	S5 Phosphorylation	0.91	0.9991	677	688
D8R6W9_SELML	LPsPTTAPESVK	S3 Phosphorylation	1	0.983	977	988
D8R6Y4_SELML	LQsPANATAVDR	S3 Phosphorylation	1	0.9955	513	524
D8R6Y4_SELML	LQsPANATAVDR	S3 Phosphorylation	1	1	513	524
D8R757_SELML	ASSVGGGsPWYGPDR	S8 Phosphorylation	1	1	38	52
D8R757_SELML	ASSVGGGsPWYGPDR	S8 Phosphorylation	1	1	38	52
D8R757_SELML	ASsVGGGSPWYGPDR	S3 Phosphorylation	0.98	1	38	52
D8R757_SELML	ASsVGGGSPWYGPDR	S3 Phosphorylation	0.94	1	38	52
D8R757_SELML	AsSVGGGSPWYGPDR	S2 Phosphorylation	0.98	1	38	52
D8R757_SELML	ASsVGGGSPWYGPDR	S3 Phosphorylation	0.97	1	38	52
D8R757_SELML	AsSVGGGSPWYGPDR	S2 Phosphorylation	0.98	1	38	52
D8R757_SELML	ASSVGGGsPWYGPDR	S8 Phosphorylation	1	1	38	52
D8R757_SELML	ASSVGGGsPWYGPDR	S8 Phosphorylation	1	1	38	52
D8R757_SELML	ASsVGGGSPWYGPDR	S3 Phosphorylation	1	1	38	52
D8R757_SELML	AsSVGGGSPWYGPDR	S2 Phosphorylation	0.98	1	38	52
D8R757_SELML	AsSVGGGSPWYGPDR	S2 Phosphorylation	0.98	1	38	52
D8R757_SELML	ASSVGGGsPWYGPDR	S8 Phosphorylation	1	1	38	52
D8R757_SELML	ASsVGGGSPWYGPDR	S3 Phosphorylation	0.01	1	38	52
D8R757_SELML	ASsVGGGSPWYGPDR	S3 Phosphorylation	25%, 25%	0.9998	38	52
D8R757_SELML	AsSVGGGSPWYGPDR	S2 Phosphorylation	97%, 25%	1	38	52
D8R757_SELML	AsSVGGGSPWYGPDR	S2 Phosphorylation	0.25	1	38	52
D8R757_SELML	AsSVGGGSPWYGPDR	S2 Phosphorylation	0.98	1	38	52
D8R757_SELML	ASsVGGGSPWYGPDR	S3 Phosphorylation	0.25	0.9985	38	52
D8R757_SELML	AsSVGGGSPWYGPDR	S2 Phosphorylation	0.98	1	38	52
D8R757_SELML	ASsVGGGSPWYGPDR	S3 Phosphorylation	0.94	1	38	52
D8R757_SELML	AsSVGGGSPWYGPDR	S2 Phosphorylation	0.98	1	38	52
D8R757_SELML	ASSVGGGsPWYGPDR	S8 Phosphorylation	1	1	38	52
D8R757_SELML	AsSVGGGSPWYGPDR	S2 Phosphorylation	0.98	1	38	52
D8R757_SELML	AsSVGGGSPWYGPDR	S2 Phosphorylation	1	1	38	52
D8R757_SELML	AsSVGGGSPWYGPDR	S2 Phosphorylation	0.97	1	38	52
D8R757_SELML	ASsVGGGSPWYGPDR	S3 Phosphorylation	1	1	38	52
D8R757_SELML	AsSVGGGSPWYGPDR	S2 Phosphorylation	0.97	1	38	52
D8R757_SELML	ASsVGGGSPWYGPDR	S3 Phosphorylation	0.25	0.9861	38	52
D8R757_SELML	ASsVGGGSPWYGPDR	S3 Phosphorylation	0.25	1	38	52
D8R757_SELML	ASSVGGGsPWYGPDR	S8 Phosphorylation	1	0.9629	38	52
D8R757_SELML	ASsVGGGSPWYGPDR	S3 Phosphorylation	0.25	1	38	52
D8R757_SELML	AsSVGGGSPWYGPDR	S2 Phosphorylation	25%, 98%	1	38	52
D8R757_SELML	AsSVGGGSPWYGPDR	S2 Phosphorylation	0.98	0.9983	38	52
D8R757_SELML	ASsVGGGSPWYGPDR	S3 Phosphorylation	0.25	0.9661	38	52
D8R757_SELML	AsSVGGGSPWYGPDR	S2 Phosphorylation	0.95	1	38	52
D8R757_SELML	ASSVGGGsPWYGPDR	S8 Phosphorylation	1	0.9969	38	52
D8R757_SELML	ASsVGGGSPWYGPDR	S3 Phosphorylation	1	1	38	52
D8R757_SELML	ASsVGGGSPWYGPDR	S3 Phosphorylation	1	1	38	52
D8R757_SELML	AsSVGGGSPWYGPDR	S2 Phosphorylation	0.98	1	38	52
D8R757_SELML	ASSVGGGsPWYGPDR	S8 Phosphorylation	1	1	38	52
D8R757_SELML	ASsVGGGSPWYGPDR	S3 Phosphorylation	0.25	1	38	52
D8R757_SELML	ASsVGGGSPWYGPDR	S3 Phosphorylation	1	1	38	52
D8R757_SELML	ASsVGGGSPWYGPDR	S3 Phosphorylation	0.86	0.9998	38	52
D8R757_SELML	ASSVGGGsPWYGPDR	S8 Phosphorylation	1	1	38	52
D8R757_SELML	ASSVGGGsPWYGPDR	S8 Phosphorylation	0.93	0.9813	38	52
D8R757_SELML	ASSVGGGsPWYGPDR	S8 Phosphorylation	1	1	38	52
D8R757_SELML	ASsVGGGSPWYGPDR	S3 Phosphorylation	25%, 0%	1	38	52
D8R757_SELML	ASsVGGGSPWYGPDR	S3 Phosphorylation	1	1	38	52
D8R757_SELML	TGRAsSVGGGSPWYGPDR	S5 Phosphorylation	0.2	1	35	52
D8R757_SELML	TGRAsSVGGGSPWYGPDR	S5 Phosphorylation	0.09	1	35	52
D8R757_SELML	TGRAsSVGGGSPWYGPDR	S5 Phosphorylation	20%, 20%	0.9725	35	52
D8R757_SELML	TGRASsVGGGSPWYGPDR	S6 Phosphorylation	0.06	0.9912	35	52
D8R757_SELML	TGRAsSVGGGSPWYGPDR	S5 Phosphorylation	0.2	1	35	52
D8R757_SELML	TGRASsVGGGSPWYGPDR	S6 Phosphorylation	0.2	0.9633	35	52
D8R757_SELML	tGRASSVGGGSPWYGPDR	T1 Phosphorylation	0.49	1	35	52
D8R757_SELML	TGRAsSVGGGSPWYGPDR	S5 Phosphorylation	0.2	1	35	52
D8R7H3_SELML	ALATtLEPEEIHNLR	T5 Phosphorylation	50%, 100%	1	358	372
D8R7H3_SELML	ALATtLEPEEIHNLR	T5 Phosphorylation	1	1	358	372
D8R7H3_SELML	ALATtLEPEEIHNLR	T5 Phosphorylation	50%, 99%	1	358	372
D8R7H3_SELML	ALATtLEPEEIHNLR	T5 Phosphorylation	50%, 100%	1	358	372
D8R7H3_SELML	ALATtLEPEEIHNLR	T5 Phosphorylation	1	1	358	372
D8R7M4_SELML	AALsEDGDHHDATLIPK	S4 Phosphorylation	1	0.9954	354	370
D8R7M4_SELML	AALsEDGDHHDATLIPK	S4 Phosphorylation	1	0.9973	354	370
D8R7M4_SELML	AALsEGEDHR	S4 Phosphorylation	1	1	337	346
D8R7M5_SELML	KLLsIER	S4 Phosphorylation	1	0.9771	96	102
D8R7M5_SELML	KLLsIER	S4 Phosphorylation	1	0.9999	96	102
D8R7M5_SELML	KLLsIER	S4 Phosphorylation	1	0.9986	96	102
D8R7T4_SELML	SLVDYEEDEEsDDEEAKDEK	S11 Phosphorylation	1	1	278	297
D8R7T4_SELML	SLVDYEEDEEsDDEEAKDEK	S11 Phosphorylation	1	1	278	297
D8R7U5_SELML	ANSGGPPVADFDWGTGEtPR	T18 Phosphorylation	1	0.9474	103	122
D8R7U5_SELML	ANSGGPPVADFDWGTGEtPR	T18 Phosphorylation	0.87	0.9998	103	122
D8R7U5_SELML	ANSGGPPVADFDWGTGEtPR	T18 Phosphorylation	0.99	1	103	122
D8R7U5_SELML	ANSGGPPVADFDWGTGEtPR	T18 Phosphorylation	1	1	103	122
D8R7U5_SELML	ANSGGPPVADFDWGTGEtPR	T18 Phosphorylation	0.91	1	103	122
D8R7U5_SELML	ANSGGPPVADFDWGTGEtPR	T18 Phosphorylation	1	0.9995	103	122
D8R7U5_SELML	ANSGGPPVADFDWGTGEtPR	T18 Phosphorylation	1	1	103	122
D8R7U5_SELML	ANSGGPPVADFDWGtGETPR	T15 Phosphorylation	0	0.9926	103	122
D8R7U5_SELML	ANSGGPPVADFDWGTGEtPR	T18 Phosphorylation	0.91	0.9991	103	122
D8R7U5_SELML	ANSGGPPVADFDWGTGEtPR	T18 Phosphorylation	1	1	103	122
D8R7U5_SELML	ANSGGPPVADFDWGTGEtPR	T18 Phosphorylation	1	1	103	122
[truncated: 7,535 more rows]
