# Supplementary material for: Phosphoproteomic analysis of the non-seed vascular plant model Selaginella moellendorffii
Source: Proteome Sci. 2014 Mar 17;12:16. doi: 10.1186/1477-5956-12-16 (PMC4022089; doi:10.1186/1477-5956-12-16)
Supplement: Additional file 3: Table S2 — List of 716 Selaginella phosphoproteins (localization probability ≥ 95%) with OrthoMCL Group information. [file 1477-5956-12-16-S3.xlsx]

## Sheet: Sheet1
Table S2. List of 716 Selaginella phosphoproteins (localization probability ≥ 95%) with OrthoMCL Group information
Protein accession	Phosphopeptide Sequence(1)	Protein Name	OrthoMCL Group (Sequence id of best hit)(2, 3)	OrthoMCL E-value
C7B2K3	SPt#GEIIFGGETMR	Photosystem II 44 kDa protein OS=Selaginella moellendorffii GN=psbC PE=4 SV=1	OG5_172393	1E-181
D8QMK6	KLLs#IER	Putative uncharacterized protein OS=Selaginella moellendorffii GN=SELMODRAFT_266556 PE=4 SV=1	OG5_126761	1E-181
D8QMQ0	ALATt#LEPEEIHNLR	Calcium dependent protein kinase 28 OS=Selaginella moellendorffii GN=CPK28-1_1 PE=4 SV=1	OG5_141397	1E-181
D8QN93	LQs#PANATAVDR	Putative uncharacterized protein RHD3-1 OS=Selaginella moellendorffii GN=RHD3-1 PE=4 SV=1	OG5_128997	1E-181
D8QNV4	SRs#PGVAVDK	Putative uncharacterized protein OS=Selaginella moellendorffii GN=SELMODRAFT_403041 PE=4 SV=1	OG5_127595	1E-181
D8QP02	GSs#DSQVETLAK	Cellulose synthase-like C2-1, glycosyltransferase family 2 protein OS=Selaginella moellendorffii GN=CslC2-1 PE=4 SV=1	OG5_131932	1E-181
D8QP59	SDALLEETPVSAGs#PR	Putative uncharacterized protein OS=Selaginella moellendorffii GN=SELMODRAFT_74381 PE=4 SV=1	OG5_131324	1E-181
D8QP73	FELPRs#PELDPDIR	Putative uncharacterized protein OS=Selaginella moellendorffii GN=SELMODRAFT_164567 PE=4 SV=1	OG5_127967	1E-181
D8QPS4	As#AEVLGK	Putative uncharacterized protein OS=Selaginella moellendorffii GN=SELMODRAFT_119396 PE=4 SV=1	OG5_135168	1E-181
D8QPW0	ANs#FVAGSLPFSR	Putative uncharacterized protein OS=Selaginella moellendorffii GN=SELMODRAFT_139346 PE=4 SV=1	OG5_129752	1E-181
D8QPZ8	TEs#GIFR	CPK related protein kinase 5 OS=Selaginella moellendorffii GN=CRK5-1 PE=4 SV=1	OG5_131734	1E-181
D8QQ02	SSVTs#PTASTTSEGTER	Putative uncharacterized protein OS=Selaginella moellendorffii GN=SELMODRAFT_75757 PE=4 SV=1	OG5_170526	1E-181
D8QQ04	SSs#FPAR	Putative uncharacterized protein OS=Selaginella moellendorffii GN=SELMODRAFT_163686 PE=4 SV=1	OG5_129405	1E-181
D8QQC5	s#GDKVAEGEENASPLPER	Putative uncharacterized protein OS=Selaginella moellendorffii GN=SELMODRAFT_139482 PE=4 SV=1	OG5_134847	1E-181
D8QQP6	APPPANs#PLVGSLPK	Putative uncharacterized protein TPLb-1 OS=Selaginella moellendorffii GN=TPLb-1 PE=4 SV=1	OG5_136634	1E-181
D8QQR1	AATPAs#PSPSQR	Putative uncharacterized protein OS=Selaginella moellendorffii GN=SELMODRAFT_168957 PE=3 SV=1	OG5_126772	1E-181
D8QR53	SLVDYEEDEEs#DDEEAKDEK	Putative uncharacterized protein OS=Selaginella moellendorffii GN=SELMODRAFT_75660 PE=4 SV=1	OG5_126932	1E-181
D8QSK0	VAs#PPPPPPAVVK	UDP-L-arabinose mutase-like protein (Fragment) OS=Selaginella moellendorffii GN=RGP1-1 PE=4 SV=1	OG5_137079	1E-181
D8QSK8	Ns#LSLR	Calcium dependent protein kinase 5 OS=Selaginella moellendorffii GN=CPK5-1 PE=4 SV=1	OG5_126600	1E-181
D8QSS2	LPIs#PK	Putative uncharacterized protein OS=Selaginella moellendorffii GN=SELMODRAFT_165134 PE=4 SV=1	OG5_128815	1E-181
D8QSV0	LTHQLs#MHEAR	Putative uncharacterized protein (Fragment) OS=Selaginella moellendorffii GN=SELMODRAFT_77824 PE=3 SV=1	OG5_147170	1E-181
D8QSX3	QVMVLAPt#t#VLAK	Putative uncharacterized protein OS=Selaginella moellendorffii GN=SELMODRAFT_77276 PE=4 SV=1	OG5_131372	1E-181
D8QT19	TRLs#PPEK	Putative uncharacterized protein (Fragment) OS=Selaginella moellendorffii GN=SELMODRAFT_76873 PE=4 SV=1	OG5_137067	1E-181
D8QT47	KVAQTVAAs#VDEK	Putative uncharacterized protein OS=Selaginella moellendorffii GN=SELMODRAFT_76749 PE=4 SV=1	OG5_150388	1E-181
D8QT59	EAGSSGAQLs#PR	Putative uncharacterized protein OS=Selaginella moellendorffii GN=SELMODRAFT_230075 PE=4 SV=1	OG5_129076	1E-181
D8QTC3	GGSKNt#FEIPHK	Putative uncharacterized protein OS=Selaginella moellendorffii GN=SELMODRAFT_266601 PE=3 SV=1	OG5_126645	1E-181
D8QTE8	MDTSPQSFQPSHVDLVs#PR	Plant synaptotagmin OS=Selaginella moellendorffii GN=NTMC2T2.2_1 PE=4 SV=1	OG5_130110	1E-181
D8QU68	AKs#PDPVLHISR	Enolase OS=Selaginella moellendorffii GN=SELMODRAFT_165356 PE=3 SV=1	OG5_126698	1E-181
D8QVP0	TIQFVDWcPt#GFK	Putative uncharacterized protein OS=Selaginella moellendorffii GN=SELMODRAFT_230143 PE=3 SV=1	OG5_126605	1E-181
D8QVR5	TISs#PGTPAR	Putative uncharacterized protein BIG1-1 OS=Selaginella moellendorffii GN=BIG1-1 PE=4 SV=1	OG5_130771	1E-181
D8QWJ2	QLs#LDRFENEGLGVTR	Serine/threonine-protein phosphatase OS=Selaginella moellendorffii GN=SELMODRAFT_438528 PE=3 SV=1	OG5_132764	1E-181
D8QX13	GGPSGTVSAAMs#PR	Putative uncharacterized protein RPT2C-1 OS=Selaginella moellendorffii GN=RPT2C-1 PE=4 SV=1	OG5_147221	1E-181
D8QX62	RVPKPs#GSPPVPVMHs#PPRPVTVK	Putative uncharacterized protein OS=Selaginella moellendorffii GN=SELMODRAFT_80516 PE=4 SV=1	OG5_128357	1E-181
D8QX72	ISLVDs#K	Malic enzyme OS=Selaginella moellendorffii GN=SELMODRAFT_142026 PE=3 SV=1	OG5_126753	1E-181
D8QX86	NALs#PVFGK	Putative uncharacterized protein NPH3A-1 OS=Selaginella moellendorffii GN=NPH3A-1 PE=4 SV=1	OG5_170231	1E-181
D8QX94	DGHFLKt#ScGSPNYAAPEVISGK	SNF1-related protein kinase, subfamily 1, 2 (Fragment) OS=Selaginella moellendorffii GN=SnRK1.2-2 PE=4 SV=1	OG5_126655	1E-181
D8QXD4	LNIWQYGDVDGs#DDEDKGPGAR	Putative uncharacterized protein OS=Selaginella moellendorffii GN=SELMODRAFT_165776 PE=4 SV=1	OG5_128197	1E-181
D8QXT9	SDPTAPAs#PEKK	Ubiquitin carboxyl-terminal hydrolase OS=Selaginella moellendorffii GN=SELMODRAFT_438411 PE=3 SV=1	OG5_128027	1E-181
D8QYX6	SLLAAPADGAAAAAADSSSPs#PSGSSR	Putative uncharacterized protein OS=Selaginella moellendorffii GN=SELMODRAFT_270418 PE=4 SV=1	OG5_129137	1E-181
D8QZA5	Ls#VDGER	Sucrose phosphate synthase OS=Selaginella moellendorffii GN=Sps1 PE=4 SV=1	OG5_135052	1E-181
D8QZB7	KGLs#FK	Putative uncharacterized protein OS=Selaginella moellendorffii GN=SELMODRAFT_81632 PE=4 SV=1	OG5_138531	1E-181
D8QZF9	s#ENVLSAQR	Ubiquitin-protein ligase, PUB43 OS=Selaginella moellendorffii GN=PUB43-2 PE=4 SV=1	OG5_150074	1E-181
D8QZI9	TIQFVDWcPt#GFK	Putative uncharacterized protein OS=Selaginella moellendorffii GN=SELMODRAFT_232506 PE=3 SV=1	OG5_126605	1E-181
D8QZM6	DRPAQPVs#PVTIQPLEFAGR	Putative uncharacterized protein OS=Selaginella moellendorffii GN=SELMODRAFT_142396 PE=3 SV=1	OG5_127189	1E-181
D8QZS9	s#PITGLVEK	XLG1, extra-large G protein OS=Selaginella moellendorffii GN=XLG1-1 PE=4 SV=1	OG5_144266	1E-181
D8QZX4	VVLEGGs#DDEGASTEAHGR	Putative uncharacterized protein OS=Selaginella moellendorffii GN=SELMODRAFT_230367 PE=4 SV=1	OG5_128125	1E-181
D8R043	ALt#PTSGASAATTTATAK	Cellulose synthase-like D1-2, glycosyltransferase family 2 protein OS=Selaginella moellendorffii GN=CSLD1-1 PE=4 SV=1	OG5_129836	1E-181
D8R071	LVAGDDEGNVAPSPs#PAAK	Putative uncharacterized protein OS=Selaginella moellendorffii GN=SELMODRAFT_82212 PE=4 SV=1	OG5_126599	1E-181
D8R082	IGRt#PHVDVAALR	Putative uncharacterized protein OS=Selaginella moellendorffii GN=SELMODRAFT_81184 PE=3 SV=1	OG5_128872	1E-181
D8R0I2	GGAMs#PFGER	Putative uncharacterized protein OS=Selaginella moellendorffii GN=SELMODRAFT_142633 PE=3 SV=1	OG5_128435	1E-181
D8R0N0	LLs#DEEESVDEDDNFEK	Putative uncharacterized protein OS=Selaginella moellendorffii GN=SELMODRAFT_166978 PE=4 SV=1	OG5_128210	1E-181
D8R1R9	VASPLPPPPAVVEELGs#PAA	UDP-L-arabinose mutase-like protein OS=Selaginella moellendorffii GN=RGP1-2 PE=4 SV=1	OG5_137079	1E-181
D8R224	LTHQLs#MHEAR	Putative uncharacterized protein OS=Selaginella moellendorffii GN=SELMODRAFT_439053 PE=3 SV=1	OG5_147170	1E-181
D8R2E2	EAGSSGAHFs#PR	Putative uncharacterized protein OS=Selaginella moellendorffii GN=SELMODRAFT_167280 PE=4 SV=1	OG5_129076	1E-181
D8R2L2	ALQGDGt#GIR	Lipoxygenase OS=Selaginella moellendorffii GN=LOX10 PE=3 SV=1	OG5_127482	1E-181
D8R365	RPAVDs#EPSs#PK	Sodium/hydrogen exchanger OS=Selaginella moellendorffii GN=SELMODRAFT_230648 PE=3 SV=1	OG5_126729	1E-181
D8R4C3	DLAMNKFDWDHPQHLQPLs#PTASSNSVR	Putative uncharacterized protein OS=Selaginella moellendorffii GN=SELMODRAFT_172186 PE=4 SV=1	OG5_126979	1E-181
D8R4T7	GGMt#SHAAVVAR	Putative uncharacterized protein OS=Selaginella moellendorffii GN=SELMODRAFT_230748 PE=4 SV=1	OG5_127082	1E-181
D8R525	ITs#PSPPLQR	Putative uncharacterized protein OS=Selaginella moellendorffii GN=SELMODRAFT_230900 PE=4 SV=1	OG5_129368	1E-181
D8R549	Ds#PFLKK	Putative uncharacterized protein OS=Selaginella moellendorffii GN=SELMODRAFT_168485 PE=4 SV=1	OG5_126925	1E-181
D8R568	STSGSPLs#PK	Putative uncharacterized protein OS=Selaginella moellendorffii GN=SELMODRAFT_85336 PE=4 SV=1	OG5_127605	1E-181
D8R5E8	KNQLSAHQDs#GDEGQTQER	Putative uncharacterized protein OS=Selaginella moellendorffii GN=SELMODRAFT_407379 PE=4 SV=1	OG5_127493	1E-181
D8R5H8	IPMPs#PR	Putative uncharacterized protein RHD2L8-1 OS=Selaginella moellendorffii GN=RHD2L8-1 PE=4 SV=1	OG5_127219	1E-181
D8R633	VGYSs#GDEVFER	Putative uncharacterized protein (Fragment) OS=Selaginella moellendorffii GN=SELMODRAFT_85327 PE=4 SV=1	OG5_129457	1E-181
D8R651	VHAcVGGt#DVR	Putative uncharacterized protein OS=Selaginella moellendorffii GN=SELMODRAFT_143895 PE=3 SV=1	OG5_126984	1E-181
D8R6R4	s#PIVVTLPSK	Putative uncharacterized protein OS=Selaginella moellendorffii GN=SELMODRAFT_144057 PE=4 SV=1	OG5_128617	1E-181
D8R6W9	LPs#PTTAPESVK	Putative uncharacterized protein OS=Selaginella moellendorffii GN=SELMODRAFT_408008 PE=4 SV=1	OG5_129043	1E-181
D8R8V8	YLTs#PFTAFDK	Sodium/hydrogen exchanger OS=Selaginella moellendorffii GN=SELMODRAFT_144857 PE=3 SV=1	OG5_126729	1E-181
D8R934	RPHs#PPSAK	Putative uncharacterized protein OS=Selaginella moellendorffii GN=SELMODRAFT_440179 PE=4 SV=1	OG5_128190	1E-181
D8R969	LSGs#DGEDEPPPTK	Putative uncharacterized protein CHR11-1 OS=Selaginella moellendorffii GN=CHR11-1 PE=4 SV=1	OG5_127117	1E-181
D8R9G1	s#PNFSAAAKPDVALQMVETPK	ATP-binding cassette transporter OS=Selaginella moellendorffii GN=PGP4A-1 PE=4 SV=1	OG5_126596	1E-181
D8R9I5	ITTVVDEGSATDPGs#PK	Putative uncharacterized protein OS=Selaginella moellendorffii GN=SELMODRAFT_440026 PE=4 SV=1	OG5_139390	1E-181
D8R9K0	SIs#IPGEMHHAPDPVAADILR	Putative uncharacterized protein OS=Selaginella moellendorffii GN=SELMODRAFT_179097 PE=4 SV=1	OG5_126856	1E-181
D8R9N4	RPRt#PPANSTIDYQSADSEHILK	Putative uncharacterized protein TPLc-1 OS=Selaginella moellendorffii GN=TPLc-1 PE=4 SV=1	OG5_136634	1E-181
D8R9T6	TQs#PTSFPDGGAR	Putative uncharacterized protein OS=Selaginella moellendorffii GN=SELMODRAFT_440060 PE=4 SV=1	OG5_128127	1E-181
D8RA06	ASVTEAEEARs#EEAESEEAR	Putative uncharacterized protein (Fragment) OS=Selaginella moellendorffii GN=SELMODRAFT_60048 PE=4 SV=1	OG5_127300	1E-181
D8RAA9	SFSNDQNALLt#NR	Putative uncharacterized protein CDKC1-2 OS=Selaginella moellendorffii GN=CDKC1-2 PE=4 SV=1	OG5_128263	1E-181
D8RAR9	AGASVs#LSR	Putative uncharacterized protein (Fragment) OS=Selaginella moellendorffii GN=SELMODRAFT_70068 PE=4 SV=1	OG5_150226	1E-181
D8RAZ7	EQTs#LEAQR	Putative uncharacterized protein CRK1-1 OS=Selaginella moellendorffii GN=CRK1-1 PE=4 SV=1	OG5_133566	1E-181
D8RBA2	FLVSPs#KK	Putative uncharacterized protein (Fragment) OS=Selaginella moellendorffii GN=SELMODRAFT_90019 PE=4 SV=1	OG5_142460	1E-181
D8RBR6	LEESSSTs#PTR	Putative uncharacterized protein OS=Selaginella moellendorffii GN=SELMODRAFT_170005 PE=4 SV=1	OG5_128851	1E-181
D8RBX2	KLs#SLNTSTK	Putative uncharacterized protein (Fragment) OS=Selaginella moellendorffii GN=SELMODRAFT_89532 PE=4 SV=1	OG5_144769	1E-181
D8RBX6	GSLLLSs#PGK	Putative uncharacterized protein OS=Selaginella moellendorffii GN=SELMODRAFT_409587 PE=4 SV=1	OG5_156398	1E-181
D8RBZ0	LARLs#SQYLPASGcK	Putative uncharacterized protein OS=Selaginella moellendorffii GN=SELMODRAFT_440463 PE=3 SV=1	OG5_152266	1E-181
D8RC31	QNVGAWAAs#PNNGIVYDDTWR	Putative uncharacterized protein OS=Selaginella moellendorffii GN=SELMODRAFT_440495 PE=4 SV=1	OG5_146657	1E-181
D8RC61	RPDNNPGt#PPEPQR	Putative uncharacterized protein OS=Selaginella moellendorffii GN=SELMODRAFT_409700 PE=3 SV=1	OG5_128668	1E-181
D8RCM5	s#GPQHLHER	Putative uncharacterized protein OS=Selaginella moellendorffii GN=SELMODRAFT_90812 PE=4 SV=1	OG5_153261	1E-181
D8RCQ8	LHVPDEs#EEENL	Putative uncharacterized protein HBT1-1 OS=Selaginella moellendorffii GN=HBT1-1 PE=4 SV=1	OG5_128514	1E-181
D8RD24	SNs#LGLFEEK	Putative uncharacterized protein OS=Selaginella moellendorffii GN=SELMODRAFT_440620 PE=3 SV=1	OG5_150228	1E-181
D8RD25	DADLGIEDFs#DEEVEEEEPK	Putative uncharacterized protein (Fragment) OS=Selaginella moellendorffii GN=SELMODRAFT_267231 PE=4 SV=1	OG5_131721	1E-181
D8RD42	KGLPDGLGs#PLAK	Putative uncharacterized protein OS=Selaginella moellendorffii GN=SELMODRAFT_90823 PE=4 SV=1	OG5_160213	1E-181
D8RD84	AVs#LSIAR	ATP-binding cassette transporter OS=Selaginella moellendorffii GN=SmABCG2 PE=4 SV=1	ppat|estExt_fgenesh1_pg.C_2800021	1E-181
D8RD89	ISTDGVIs#DGDSMR	Putative uncharacterized protein OS=Selaginella moellendorffii GN=SELMODRAFT_90522 PE=4 SV=1	OG5_128654	1E-181
D8RDB2	SRs#QGSLSQPVQAAHR	Putative uncharacterized protein OS=Selaginella moellendorffii GN=SELMODRAFT_440658 PE=4 SV=1	OG5_130736	1E-181
D8RE08	LLs#SIEGAR	Putative uncharacterized protein OS=Selaginella moellendorffii GN=SELMODRAFT_170624 PE=4 SV=1	OG5_140470	1E-181
D8REG2	GPs#PQASLQK	Putative uncharacterized protein OS=Selaginella moellendorffii GN=SELMODRAFT_170737 PE=4 SV=1	OG5_130626	1E-181
D8REN5	GLVDs#PR	Putative uncharacterized protein OS=Selaginella moellendorffii GN=SELMODRAFT_440826 PE=4 SV=1	OG5_131900	1E-181
D8REX3	DALTFEALKs#PAR	Putative uncharacterized protein OS=Selaginella moellendorffii GN=SELMODRAFT_91298 PE=4 SV=1	OG5_126822	1E-181
D8REX6	ATs#QDQELLMK	Putative uncharacterized protein OS=Selaginella moellendorffii GN=SELMODRAFT_410492 PE=4 SV=1	OG5_136328	1E-181
D8REX7	FQs#FK	Putative uncharacterized protein OS=Selaginella moellendorffii GN=SELMODRAFT_91640 PE=4 SV=1	OG5_127112	1E-181
D8RF63	EIs#DDEEEEEK	Putative uncharacterized protein OS=Selaginella moellendorffii GN=SELMODRAFT_267300 PE=3 SV=1	OG5_126623	1E-181
D8RF74	AHs#DINLSELEHGPR	Putative uncharacterized protein OS=Selaginella moellendorffii GN=SELMODRAFT_146620 PE=4 SV=1	OG5_130242	1E-181
D8RFE9	SVPAPAALs#PPVAK	Putative uncharacterized protein OS=Selaginella moellendorffii GN=SELMODRAFT_92955 PE=4 SV=1	OG5_156557	1E-181
D8RFF3	AQDPEs#GDEGIDEHGSGHNVAFR	Putative uncharacterized protein OS=Selaginella moellendorffii GN=SELMODRAFT_440923 PE=4 SV=1	OG5_129338	1E-181
D8RFP1	QAs#VLSR	Putative uncharacterized protein OS=Selaginella moellendorffii GN=SELMODRAFT_171046 PE=3 SV=1	OG5_147170	1E-181
D8RG17	TQTAEEDAGASAEPETLt#PK	Putative uncharacterized protein OS=Selaginella moellendorffii GN=SELMODRAFT_146841 PE=4 SV=1	OG5_127592	1E-181
D8RG25	As#DDGYSSDSVLK	Putative uncharacterized protein OS=Selaginella moellendorffii GN=SELMODRAFT_92538 PE=4 SV=1	OG5_127453	1E-181
D8RG28	IKs#PGLKPGSSGGGLTK	Putative uncharacterized protein OS=Selaginella moellendorffii GN=SELMODRAFT_231485 PE=4 SV=1	OG5_144873	1E-181
D8RG53	RVPs#LEFPSESDSGLGSSQVPASDDFK	Putative uncharacterized protein OS=Selaginella moellendorffii GN=SELMODRAFT_171199 PE=4 SV=1	OG5_128380	1E-181
D8RGJ4	VAs#DLPK	Putative uncharacterized protein OS=Selaginella moellendorffii GN=SELMODRAFT_411087 PE=4 SV=1	OG5_126923	1E-181
D8RHB3	HIs#IVR	Putative uncharacterized protein OS=Selaginella moellendorffii GN=SELMODRAFT_171554 PE=4 SV=1	OG5_126561	1E-181
D8RHI9	FGAs#FK	Putative uncharacterized protein OS=Selaginella moellendorffii GN=SELMODRAFT_93092 PE=4 SV=1	OG5_129791	1E-181
D8RHK8	DANEs#SMYGR	Putative uncharacterized protein TMT1-1 OS=Selaginella moellendorffii GN=TMT1-1 PE=3 SV=1	OG5_140447	1E-181
D8RHM9	AAGPGGLSAAIs#PR	Putative uncharacterized protein RPT2A-1 OS=Selaginella moellendorffii GN=RPT2A-1 PE=4 SV=1	OG5_147221	1E-181
D8RHS0	EAAPAVSs#PDRK	Putative uncharacterized protein OS=Selaginella moellendorffii GN=SELMODRAFT_231540 PE=4 SV=1	OG5_128135	1E-181
D8RKK4	SNs#FVGTEEYIAPEIIK	Putative uncharacterized protein PHOT2-1 OS=Selaginella moellendorffii GN=PHOT2-1 PE=4 SV=1	OG5_129514	1E-181
D8RKQ9	KLs#FK	ATP-binding cassette transporter, subfamily C, member 2, cluster II, SmABCC2 OS=Selaginella moellendorffii GN=SmABCC2 PE=4 SV=1	OG5_126561	1E-181
D8RKY8	s#DDGTcEYDFSAEASKPK	Putative uncharacterized protein (Fragment) OS=Selaginella moellendorffii GN=SELMODRAFT_95817 PE=4 SV=1	OG5_140501	1E-181
D8RL73	LPt#YDR	ATP-binding cassette transporter OS=Selaginella moellendorffii GN=SmABCG19 PE=4 SV=1	OG5_126574	1E-181
D8RLP6	LGFGGGAPPGt#PK	Putative uncharacterized protein OS=Selaginella moellendorffii GN=SELMODRAFT_96594 PE=4 SV=1	OG5_128680	1E-181
D8RLU7	KLDs#FGR	Putative uncharacterized protein OS=Selaginella moellendorffii GN=SELMODRAFT_441667 PE=4 SV=1	OG5_139085	1E-181
D8RMG5	AASADAt#PVTPR	Putative uncharacterized protein OS=Selaginella moellendorffii GN=SELMODRAFT_97336 PE=4 SV=1	OG5_127822	1E-181
D8RMI8	s#PGDGASTVGGTTPR	Putative uncharacterized protein (Fragment) OS=Selaginella moellendorffii GN=SELMODRAFT_30736 PE=4 SV=1	OG5_128604	1E-181
D8RMM3	IAs#DLEETcNAPSIAPASDEQQHK	Sucrose phosphate synthase OS=Selaginella moellendorffii GN=Sps2 PE=4 SV=1	OG5_135052	1E-181
D8RNJ5	APHENDSTNNGSs#PPSSTQAFK	Putative uncharacterized protein OS=Selaginella moellendorffii GN=SELMODRAFT_270979 PE=4 SV=1	OG5_140079	1E-181
D8RNK5	VPs#GQQASTLLDLMTIR	Putative uncharacterized protein (Fragment) OS=Selaginella moellendorffii GN=SELMODRAFT_127331 PE=4 SV=1	OG5_156322	1E-181
D8RPK5	AHGPAVGLPTEDDMGNs#EVGHNALGAGR	Putative uncharacterized protein OS=Selaginella moellendorffii GN=SELMODRAFT_98756 PE=4 SV=1	OG5_129051	1E-181
D8RPQ3	AQTATQNLEAVGLPs#PPQR	Putative uncharacterized protein TOR-1 OS=Selaginella moellendorffii GN=TOR-1 PE=4 SV=1	OG5_127212	1E-181
D8RPR8	EIs#DDEEEEEK	Putative uncharacterized protein OS=Selaginella moellendorffii GN=SELMODRAFT_271009 PE=3 SV=1	OG5_126623	1E-181
D8RPU5	HLPGs#PVDGPPANSSSGFEHLPSFK	Putative uncharacterized protein OS=Selaginella moellendorffii GN=SELMODRAFT_99313 PE=4 SV=1	OG5_126813	1E-181
D8RQ94	TTTVPGs#PVSSK	Putative uncharacterized protein OS=Selaginella moellendorffii GN=SELMODRAFT_99407 PE=4 SV=1	OG5_150260	1E-181
D8RQF3	ILEGSPs#QQMK	Putative uncharacterized protein OS=Selaginella moellendorffii GN=SELMODRAFT_149040 PE=4 SV=1	OG5_129976	1E-181
D8RQG7	LQPVPPs#PR	Putative uncharacterized protein OS=Selaginella moellendorffii GN=SELMODRAFT_413864 PE=4 SV=1	OG5_170516	1E-181
D8RQP3	NSLs#ITFR	Calcium dependent protein kinase 1 OS=Selaginella moellendorffii GN=CPK1-2 PE=4 SV=1	OG5_126600	1E-181
D8RRD4	SNTPAPSANGEEs#PFHG	Putative uncharacterized protein OS=Selaginella moellendorffii GN=SELMODRAFT_442177 PE=4 SV=1	OG5_128300	1E-181
D8RRH0	Qs#YFSLFR	Putative uncharacterized protein OS=Selaginella moellendorffii GN=SELMODRAFT_271033 PE=4 SV=1	OG5_131857	1E-181
D8RRI3	s#AEHGGYDDRPSLEK	Putative uncharacterized protein OS=Selaginella moellendorffii GN=SELMODRAFT_173562 PE=4 SV=1	OG5_129528	1E-181
D8RRX5	s#PVLPVLK	Putative uncharacterized protein OS=Selaginella moellendorffii GN=SELMODRAFT_173646 PE=4 SV=1	OG5_127540	1E-181
D8RT06	SMs#FVGTHEYLAPEIIK	Putative uncharacterized protein (Fragment) OS=Selaginella moellendorffii GN=SELMODRAFT_11420 PE=4 SV=1	OG5_137520	1E-181
D8RT66	TQIEDDKDVDs#EQAIPE	Putative uncharacterized protein OS=Selaginella moellendorffii GN=SELMODRAFT_442408 PE=3 SV=1	OG5_127483	1E-181
D8RTX1	KNPDEIELPEs#DEEDETGEK	Putative uncharacterized protein OS=Selaginella moellendorffii GN=SELMODRAFT_232369 PE=4 SV=1	OG5_128360	1E-181
D8RV89	GAEDDLAs#PSLK	Putative uncharacterized protein OS=Selaginella moellendorffii GN=SELMODRAFT_174598 PE=4 SV=1	OG5_127259	1E-181
D8RVC1	AEPVs#PPVMNSR	Putative uncharacterized protein OS=Selaginella moellendorffii GN=SELMODRAFT_442688 PE=4 SV=1	OG5_129587	1E-181
D8RVF0	GKDFPAs#PK	Putative uncharacterized protein OS=Selaginella moellendorffii GN=SELMODRAFT_232460 PE=4 SV=1	OG5_134031	1E-181
D8RWQ7	SYs#TNLAYTPPEYLR	Putative uncharacterized protein (Fragment) OS=Selaginella moellendorffii GN=SELMODRAFT_103506 PE=4 SV=1	OG5_134848	1E-181
D8RYG4	Ms#FNMESIR	Putative uncharacterized protein OS=Selaginella moellendorffii GN=SELMODRAFT_443103 PE=4 SV=1	OG5_140040	1E-181
D8RYX5	IPAASs#PEQSSSR	Putative uncharacterized protein OS=Selaginella moellendorffii GN=SELMODRAFT_416323 PE=4 SV=1	OG5_128057	1E-181
D8RYX6	DGs#LQSGNYEK	Calcium dependent protein kinase 7 OS=Selaginella moellendorffii GN=CPK13-1 PE=4 SV=1	OG5_126600	1E-181
D8RZ45	LTs#FEALQSATK	Putative uncharacterized protein OS=Selaginella moellendorffii GN=SELMODRAFT_104991 PE=4 SV=1	OG5_129964	1E-181
D8RZE2	SLQHWDs#DIR	Putative uncharacterized protein OS=Selaginella moellendorffii GN=SELMODRAFT_443196 PE=4 SV=1	OG5_160448	1E-181
D8RZK7	s#cDDVFEK	Putative uncharacterized protein OS=Selaginella moellendorffii GN=SELMODRAFT_443218 PE=3 SV=1	OG5_170386	1E-181
D8S0H8	DETSt#PESHEPVLEK	Putative uncharacterized protein (Fragment) OS=Selaginella moellendorffii GN=SELMODRAFT_106036 PE=4 SV=1	OG5_128206	1E-181
D8S0V4	LNAVGEPPs#PR	Serine/threonine-protein phosphatase OS=Selaginella moellendorffii GN=SELMODRAFT_175932 PE=3 SV=1	OG5_132764	1E-181
D8S0W1	FNs#LSNK	Calcium dependent protein kinase 7 OS=Selaginella moellendorffii GN=CPK7-1 PE=4 SV=1	OG5_126600	1E-181
D8S0X0	GYSFTTt#AER	Putative uncharacterized protein OS=Selaginella moellendorffii GN=SELMODRAFT_175956 PE=3 SV=1	OG5_126595	1E-181
D8S2H0	VDs#DVISLDGR	Putative uncharacterized protein PIN2-2 OS=Selaginella moellendorffii GN=PIN2-2 PE=4 SV=1	OG5_137526	1E-181
D8S2U1	EKVs#FR	Putative uncharacterized protein (Fragment) OS=Selaginella moellendorffii GN=SELMODRAFT_107448 PE=4 SV=1	OG5_129650	1E-181
D8S2U3	Ts#FLSR	Putative uncharacterized protein OS=Selaginella moellendorffii GN=SELMODRAFT_152047 PE=3 SV=1	OG5_127676	1E-181
D8S2X3	GFLs#GPLER	Putative uncharacterized protein OS=Selaginella moellendorffii GN=SELMODRAFT_176429 PE=4 SV=1	OG5_153297	1E-181
D8S3D5	SNs#VSGDVSR	Putative uncharacterized protein OS=Selaginella moellendorffii GN=SELMODRAFT_443671 PE=4 SV=1	OG5_129596	1E-181
D8S3M1	VSLTSAGNVGVs#PGRK	Putative uncharacterized protein OS=Selaginella moellendorffii GN=SELMODRAFT_107634 PE=3 SV=1	OG5_156360	1E-181
D8S593	NLs#LSEDDLK	Putative uncharacterized protein OS=Selaginella moellendorffii GN=SELMODRAFT_109010 PE=4 SV=1	OG5_127689	1E-181
D8S688	KLs#PVDASK	Putative uncharacterized protein HIRA1-1 OS=Selaginella moellendorffii GN=HIRA1-1 PE=4 SV=1	OG5_129080	1E-181
D8S780	ESAt#PPALLR	Putative uncharacterized protein (Fragment) OS=Selaginella moellendorffii GN=SELMODRAFT_935 PE=3 SV=1	OG5_155266	1E-181
D8S7A6	TAs#GNLKPAEK	Ubiquitin carboxyl-terminal hydrolase OS=Selaginella moellendorffii GN=SELMODRAFT_128261 PE=3 SV=1	OG5_128027	1E-181
D8S7L1	LDADSSs#PMASSQR	Putative uncharacterized protein OS=Selaginella moellendorffii GN=SELMODRAFT_177604 PE=4 SV=1	OG5_127042	1E-181
D8S7S4	LPLSSGt#PGK	Putative uncharacterized protein OS=Selaginella moellendorffii GN=SELMODRAFT_177656 PE=4 SV=1	OG5_129616	1E-181
D8S7W8	LQEVHEESAPAVDPDQVAt#PNER	Putative uncharacterized protein PGP4E-2 OS=Selaginella moellendorffii GN=PGP4E-2 PE=4 SV=1	OG5_126596	1E-181
D8S806	LGs#NLR	Calcium dependent protein kinase 17 OS=Selaginella moellendorffii GN=CPK17-2_2 PE=4 SV=1	OG5_126600	1E-181
D8S8J6	GGTs#IEDLAEK	Putative uncharacterized protein OS=Selaginella moellendorffii GN=SELMODRAFT_419323 PE=3 SV=1	OG5_126862	1E-181
D8S963	MEDVSLGASs#PK	Phospholipase D OS=Selaginella moellendorffii GN=SELMODRAFT_153581 PE=3 SV=1	OG5_131416	1E-181
D8S980	SSQTGVGLs#PVLNLR	Putative uncharacterized protein (Fragment) OS=Selaginella moellendorffii GN=SELMODRAFT_112057 PE=4 SV=1	OG5_127530	1E-181
D8S9K8	SVs#PLSR	Putative uncharacterized protein OS=Selaginella moellendorffii GN=SELMODRAFT_112120 PE=4 SV=1	OG5_133425	1E-181
D8S9Q2	ERPVEs#DDEEFR	Putative uncharacterized protein OS=Selaginella moellendorffii GN=SELMODRAFT_419685 PE=4 SV=1	OG5_128556	1E-181
D8SAR0	DGQAGLSEVGs#PMQAATLLPR	Putative uncharacterized protein OS=Selaginella moellendorffii GN=SELMODRAFT_112245 PE=4 SV=1	OG5_136328	1E-181
D8SAZ4	y#Ls#VLPK	Putative uncharacterized protein OS=Selaginella moellendorffii GN=SELMODRAFT_178241 PE=4 SV=1	OG5_129192	1E-181
D8SB06	s#GPLEPSR	Putative uncharacterized protein OS=Selaginella moellendorffii GN=SELMODRAFT_444546 PE=4 SV=1	OG5_131527	1E-181
D8SC62	DVEALLAGNs#EGTR	Ubiquitin-protein ligase, UPL1 OS=Selaginella moellendorffii GN=UPL1-2 PE=4 SV=1	OG5_127551	1E-181
D8SC69	VQs#SSAIVVHPR	Putative uncharacterized protein OS=Selaginella moellendorffii GN=SELMODRAFT_233622 PE=4 SV=1	OG5_141123	1E-181
D8SCJ0	ETSFAMt#PK	Putative uncharacterized protein OS=Selaginella moellendorffii GN=SELMODRAFT_233652 PE=4 SV=1	OG5_128000	1E-181
D8SE24	TIQFVDWcPt#GFK	Putative uncharacterized protein OS=Selaginella moellendorffii GN=SELMODRAFT_178975 PE=3 SV=1	OG5_126605	1E-181
D8SE76	AAs#PPPPAATTK	Putative uncharacterized protein HSI2-2 OS=Selaginella moellendorffii GN=HSI2-2 PE=4 SV=1	OG5_156549	1E-181
D8SEE5	ITTVVDGGSATDPGs#PK	Putative uncharacterized protein OS=Selaginella moellendorffii GN=SELMODRAFT_444980 PE=4 SV=1	OG5_139390	1E-181
D8SHC1	DRWGGLATDIs#DDQQDITR	Putative uncharacterized protein OS=Selaginella moellendorffii GN=SELMODRAFT_268623 PE=4 SV=1	OG5_140501	1E-181
D8SHG2	LVs#PSTGSSWR	Putative uncharacterized protein OS=Selaginella moellendorffii GN=SELMODRAFT_117203 PE=4 SV=1	OG5_126822	1E-181
D8SHR6	LFGNcGs#PLDDR	Putative uncharacterized protein OS=Selaginella moellendorffii GN=SELMODRAFT_117045 PE=4 SV=1	OG5_131900	1E-181
D8SIN4	ADLISLs#DTELLK	Putative uncharacterized protein OS=Selaginella moellendorffii GN=SELMODRAFT_118138 PE=4 SV=1	OG5_128048	1E-181
D8SIP9	SLGGLs#PLSVHLWK	ATP-binding cassette transporter OS=Selaginella moellendorffii GN=SmABCG43 PE=4 SV=1	OG5_129795	1E-181
D8SJ83	ASPPAAPDADTNDs#DDDDSIGK	Putative uncharacterized protein OS=Selaginella moellendorffii GN=SELMODRAFT_180165 PE=4 SV=1	OG5_127346	1E-181
D8SJU9	DRWGGLATDIs#DDQQDITR	Putative uncharacterized protein OS=Selaginella moellendorffii GN=SELMODRAFT_445595 PE=4 SV=1	OG5_140501	1E-181
D8SJX8	AVs#PLSR	Putative uncharacterized protein OS=Selaginella moellendorffii GN=SELMODRAFT_180358 PE=4 SV=1	OG5_133425	1E-181
D8SJZ1	LPt#YNR	ATP-binding cassette transporter OS=Selaginella moellendorffii GN=SmABCG15 PE=4 SV=1	OG5_126574	1E-181
D8SK53	s#PSFLHR	Putative uncharacterized protein OS=Selaginella moellendorffii GN=SELMODRAFT_234344 PE=4 SV=1	OG5_126646	1E-181
D8SKD4	s#AIAGSSTPLR	Calcium dependent protein kinase 3 OS=Selaginella moellendorffii GN=CPK3-2 PE=4 SV=1	OG5_126600	1E-181
D8SN78	SSPSVLNs#PGAPGPK	Putative uncharacterized protein OS=Selaginella moellendorffii GN=SELMODRAFT_423915 PE=4 SV=1	OG5_137075	1E-181
D8SNE0	TVs#NLTR	Putative uncharacterized protein OS=Selaginella moellendorffii GN=SELMODRAFT_156902 PE=4 SV=1	OG5_153297	1E-181
D8SQG3	s#QAGTPEWMAPEVLR	Putative uncharacterized protein (Fragment) OS=Selaginella moellendorffii GN=SELMODRAFT_40493 PE=4 SV=1	OG5_130251	1E-181
D8SRX1	VVGTQAPVQLGs#LR	Putative uncharacterized protein OS=Selaginella moellendorffii GN=SELMODRAFT_157784 PE=4 SV=1	OG5_135736	1E-181
D8ST62	ALQGDGt#GIR	Lipoxygenase OS=Selaginella moellendorffii GN=SELMODRAFT_446635 PE=3 SV=1	OG5_127482	1E-181
D8SVF3	LNs#LNLDTGK	Putative uncharacterized protein OS=Selaginella moellendorffii GN=SELMODRAFT_183082 PE=4 SV=1	OG5_129639	1E-181
D8SVY7	LAPs#PDLDGVTPGHVSTVVK	Putative uncharacterized protein (Fragment) OS=Selaginella moellendorffii GN=SELMODRAFT_10265 PE=4 SV=1	OG5_142460	1E-181
D8SVZ4	RLs#LPAHLNSTDER	Putative uncharacterized protein OS=Selaginella moellendorffii GN=SELMODRAFT_447004 PE=3 SV=1	OG5_156360	1E-181
D8SW33	KNQMSAHQDs#GDEGQTQER	Putative uncharacterized protein OS=Selaginella moellendorffii GN=SELMODRAFT_447020 PE=4 SV=1	OG5_127493	1E-181
D8SW62	TKs#NALQGLR	Putative uncharacterized protein RHD2L11-1 OS=Selaginella moellendorffii GN=RHD2L11-1 PE=4 SV=1	OG5_127219	1E-181
D8SW63	TSt#AEWTLTSAR	Ubiquitin carboxyl-terminal hydrolase OS=Selaginella moellendorffii GN=SELMODRAFT_447032 PE=3 SV=1	OG5_130114	1E-181
D8SWE6	ADLISLs#DTELLK	Putative uncharacterized protein OS=Selaginella moellendorffii GN=SELMODRAFT_126458 PE=4 SV=1	OG5_128048	1E-181
D8SWN2	RVPs#LEFSPSLTAR	Putative uncharacterized protein OS=Selaginella moellendorffii GN=SELMODRAFT_183380 PE=4 SV=1	OG5_128380	1E-181
D8SX29	GEPNISy#IcSR	GSK3/shaggy-like protein kinase OS=Selaginella moellendorffii GN=GSK1-1 PE=4 SV=1	OG5_126888	1E-181
D8SYB7	TVLGDQTTDTAAPGs#PQPVADTATIIR	Putative uncharacterized protein OS=Selaginella moellendorffii GN=SELMODRAFT_447299 PE=4 SV=1	OG5_129426	1E-181
D8SYZ5	SAASPSs#PEALR	Putative uncharacterized protein OS=Selaginella moellendorffii GN=SELMODRAFT_427239 PE=4 SV=1	OG5_129652	1E-181
D8SZ85	RPEPELPSFPEEPVIDKQEs#PVAVPR	Putative uncharacterized protein OS=Selaginella moellendorffii GN=SELMODRAFT_447413 PE=4 SV=1	OG5_130015	1E-181
D8T048	EHALVALENs#PSGK	Putative uncharacterized protein OS=Selaginella moellendorffii GN=SELMODRAFT_447520 PE=4 SV=1	OG5_131705	1E-181
D8T0H9	VMt#VAGLcSDSR	Trehalose phosphate synthase OS=Selaginella moellendorffii GN=TPS4 PE=4 SV=1	OG5_129432	1E-181
D8T159	DVEALLAGNs#EGTR	Ubiquitin-protein ligase, UPL1 OS=Selaginella moellendorffii GN=UPL1-1 PE=4 SV=1	OG5_127551	1E-181
D8T2E5	s#EEEQLIEEAGR	Trehalose phosphate synthase OS=Selaginella moellendorffii GN=TPS2 PE=4 SV=1	OG5_129327	1E-181
D8T2E8	ASGAFILTAs#HNPGGPHEDFGIK	Putative uncharacterized protein OS=Selaginella moellendorffii GN=SELMODRAFT_269569 PE=3 SV=1	OG5_127226	1E-181
D8T309	RPDNNPAt#PPEPQR	Putative uncharacterized protein OS=Selaginella moellendorffii GN=SELMODRAFT_428490 PE=3 SV=1	OG5_128668	1E-181
D8T3E2	RPPAAPEIQEEAs#DDGK	Putative uncharacterized protein OS=Selaginella moellendorffii GN=SELMODRAFT_185031 PE=4 SV=1	OG5_126574	1E-181
D8T3J3	KMVs#IDDR	Putative uncharacterized protein OS=Selaginella moellendorffii GN=SELMODRAFT_447920 PE=3 SV=1	OG5_130145	1E-181
D8T3J9	LTEs#SHK	Putative uncharacterized protein OS=Selaginella moellendorffii GN=SELMODRAFT_447924 PE=4 SV=1	OG5_170921	1E-181
D8T3U9	TEGGAVGLs#DEEEDEEGGR	Putative uncharacterized protein OS=Selaginella moellendorffii GN=SELMODRAFT_447972 PE=4 SV=1	OG5_128378	1E-181
D8T4N4	LPt#YNR	Putative uncharacterized protein OS=Selaginella moellendorffii GN=SELMODRAFT_131727 PE=4 SV=1	OG5_126574	1E-181
D8T5E2	ILTVEDNADs#PK	Putative uncharacterized protein OS=Selaginella moellendorffii GN=SELMODRAFT_448184 PE=4 SV=1	OG5_150246	1E-181
D8T6I4	ALPVYTPEs#PGDATR	Putative uncharacterized protein OS=Selaginella moellendorffii GN=SELMODRAFT_161485 PE=4 SV=1	OG5_126720	1E-181
D8T753	TVLGDQTTDTAVPGs#PQPVADTATIIR	Putative uncharacterized protein OS=Selaginella moellendorffii GN=SELMODRAFT_448417 PE=4 SV=1	OG5_129426	1E-181
D8T7J4	LSHGGLs#PDDR	Putative uncharacterized protein OS=Selaginella moellendorffii GN=SELMODRAFT_186157 PE=4 SV=1	OG5_126610	1E-181
D8T8I0	GLDIDTIQQHYt#V	Putative uncharacterized protein OS=Selaginella moellendorffii GN=SELMODRAFT_430150 PE=3 SV=1	OG5_127253	1E-181
D8TBD3	IDEGLSs#PLR	Putative uncharacterized protein OS=Selaginella moellendorffii GN=SELMODRAFT_448951 PE=4 SV=1	OG5_130188	1E-181
D8TBL2	AAAPAPAGFTPPELKPDTPs#PIFGGSTGGLLR	Putative uncharacterized protein OS=Selaginella moellendorffii GN=SELMODRAFT_448960 PE=4 SV=1	OG5_243101	1E-181
D8TDG0	LSLQTTTVPGs#PVSSK	Putative uncharacterized protein OS=Selaginella moellendorffii GN=SELMODRAFT_187540 PE=4 SV=1	OG5_150260	1E-181
D8SF55	LSNs#PPNLFK	Putative uncharacterized protein OS=Selaginella moellendorffii GN=SELMODRAFT_268528 PE=4 SV=1	OG5_127101	1E-180
D8RHD1	GILAMDEs#NATcGK	Fructose-bisphosphate aldolase OS=Selaginella moellendorffii GN=SELMODRAFT_227983 PE=3 SV=1	OG5_127143	1E-179
D8QXQ6	RLs#LGGALLQPVSPETPR	Putative uncharacterized protein (Fragment) OS=Selaginella moellendorffii GN=SELMODRAFT_21497 PE=4 SV=1	OG5_128835	1E-177
D8S6M4	s#APVFSK	Putative uncharacterized protein SUT4L2-1 OS=Selaginella moellendorffii GN=SUT4L2-1 PE=4 SV=1	OG5_129015	1E-177
D8QU29	YHGHs#MSDPGSTYR	Putative uncharacterized protein OS=Selaginella moellendorffii GN=SELMODRAFT_404036 PE=4 SV=1	OG5_127216	1E-176
D8R055	GVSs#WNFDVEDLK	Putative uncharacterized protein (Fragment) OS=Selaginella moellendorffii GN=SELMODRAFT_42395 PE=4 SV=1	OG5_128703	1E-176
D8R397	VESFEGDMs#PR	Putative uncharacterized protein OS=Selaginella moellendorffii GN=SELMODRAFT_406890 PE=4 SV=1	OG5_127277	1E-176
D8R905	ELs#GDEQAcDVEDLER	Putative uncharacterized protein OS=Selaginella moellendorffii GN=SELMODRAFT_88684 PE=4 SV=1	OG5_132262	1E-176
D8SKF7	GFNSTSSKs#PGR	Putative uncharacterized protein RPT2D-1 OS=Selaginella moellendorffii GN=RPT2D-1 PE=4 SV=1	OG5_147221	1E-176
D8QY30	s#QEFDATSSKPK	Putative uncharacterized protein (Fragment) OS=Selaginella moellendorffii GN=SELMODRAFT_79402 PE=4 SV=1	OG5_156420	1E-175
D8TFM8	KTVAVESIVEPSLVELs#PAK	Putative uncharacterized protein OS=Selaginella moellendorffii GN=SELMODRAFT_449362 PE=4 SV=1	OG5_135090	1E-174
D8SW30	RTs#PLTSSR	Putative uncharacterized protein OS=Selaginella moellendorffii GN=SELMODRAFT_447019 PE=3 SV=1	OG5_156410	1E-172
D8QXD2	s#PPQPSPIR	Putative uncharacterized protein OS=Selaginella moellendorffii GN=SELMODRAFT_154643 PE=4 SV=1	OG5_127492	1E-171
D8R383	ALVs#IHAMDAGR	Putative uncharacterized protein OS=Selaginella moellendorffii GN=SELMODRAFT_136713 PE=4 SV=1	OG5_126632	1E-170
D8S6H7	AAVLEPs#DDEIYDENPKPWR	Putative uncharacterized protein OS=Selaginella moellendorffii GN=SELMODRAFT_444106 PE=3 SV=1	OG5_153392	1E-170
D8T8B5	As#AEVLGK	Putative uncharacterized protein (Fragment) OS=Selaginella moellendorffii GN=SELMODRAFT_42017 PE=4 SV=1	OG5_135168	1E-170
D8SN55	VEEEcVs#AR	Putative uncharacterized protein OS=Selaginella moellendorffii GN=SELMODRAFT_446032 PE=3 SV=1	OG5_170604	1E-168
D8QQ64	STSEDKVs#PVDYSK	Putative uncharacterized protein OS=Selaginella moellendorffii GN=SELMODRAFT_437322 PE=4 SV=1	OG5_138611	1E-166
D8QVT6	AQs#PTSNLPKPLFQGMDVVGLK	Putative uncharacterized protein OS=Selaginella moellendorffii GN=SELMODRAFT_165647 PE=4 SV=1	OG5_156332	1E-166
D8QZQ7	MRs#DLYK	Putative uncharacterized protein (Fragment) OS=Selaginella moellendorffii GN=SELMODRAFT_62386 PE=4 SV=1	OG5_136124	1E-166
D8RW88	KTYs#PVR	Putative uncharacterized protein OS=Selaginella moellendorffii GN=SELMODRAFT_174831 PE=4 SV=1	OG5_141611	1E-166
D8R050	s#GPIGSGVGNPQAK	Putative uncharacterized protein OS=Selaginella moellendorffii GN=SELMODRAFT_438884 PE=4 SV=1	OG5_160165	1E-165
D8SPG3	LVSLHTPEHANDt#EDEEK	Putative uncharacterized protein (Fragment) OS=Selaginella moellendorffii GN=SELMODRAFT_121680 PE=4 SV=1	OG5_146408	1E-164
D8T289	KQQs#WTYDEATGEcR	Putative uncharacterized protein OS=Selaginella moellendorffii GN=SELMODRAFT_130429 PE=4 SV=1	OG5_127536	1E-164
D8QXA8	NFRPDs#LLGEGGFGSVFK	Putative uncharacterized protein (Fragment) OS=Selaginella moellendorffii GN=SELMODRAFT_79963 PE=4 SV=1	OG5_147118	1E-163
D8QTH1	AQs#VPMDLGALNPSNPLNPR	Putative uncharacterized protein OS=Selaginella moellendorffii GN=SELMODRAFT_403225 PE=4 SV=1	OG5_166529	1E-162
D8SJJ7	AAAHDLAEEGPEEEDYGs#WEDEQYPAVDDK	Putative uncharacterized protein OS=Selaginella moellendorffii GN=SELMODRAFT_422791 PE=3 SV=1	OG5_126843	1E-162
D8RT90	IFGs#PDR	Putative uncharacterized protein CDKD-1 OS=Selaginella moellendorffii GN=CDKD-1 PE=4 SV=1	OG5_129224	1E-161
D8SK83	TLs#LDAR	Putative uncharacterized protein OS=Selaginella moellendorffii GN=SELMODRAFT_268784 PE=4 SV=1	OG5_128205	1E-161
C7B2K2	t#IVVGR	Photosystem II D2 protein OS=Selaginella moellendorffii GN=psbD PE=3 SV=1	OG5_172392	1E-160
D8QYU8	SFSNDQNAQLt#NR	Putative uncharacterized protein CDKC1-1 OS=Selaginella moellendorffii GN=CDKC1-1 PE=4 SV=1	OG5_128263	1E-160
D8RRN2	RTIs#APIP	Putative uncharacterized protein SUT4L4-1 OS=Selaginella moellendorffii GN=SUT4L4-1 PE=4 SV=1	OG5_129015	1E-160
D8SF20	KDEAs#GPNVR	Putative uncharacterized protein OS=Selaginella moellendorffii GN=SELMODRAFT_115493 PE=4 SV=1	OG5_156321	1E-160
D8RMJ8	KIs#FK	Putative uncharacterized protein OS=Selaginella moellendorffii GN=SELMODRAFT_267563 PE=4 SV=1	OG5_170382	1E-159
D8SCM3	VPNVFTLPNDTLLs#PK	Putative uncharacterized protein OS=Selaginella moellendorffii GN=SELMODRAFT_154277 PE=4 SV=1	OG5_147138	1E-159
D8SGU5	VPNVFTLPNDTLLs#PK	Putative uncharacterized protein OS=Selaginella moellendorffii GN=SELMODRAFT_155205 PE=4 SV=1	OG5_147138	1E-159
D8R8R6	AAt#PSPSSAILNK	Putative uncharacterized protein (Fragment) OS=Selaginella moellendorffii GN=SELMODRAFT_30927 PE=4 SV=1	OG5_138611	1E-158
D8RG24	LENTLLDGs#PAPR	Putative uncharacterized protein OST2-1 OS=Selaginella moellendorffii GN=OST2-1 PE=4 SV=1	OG5_137540	1E-158
D8SVL1	GGGGAVVDLDRs#PSTHDSSR	Putative uncharacterized protein OS=Selaginella moellendorffii GN=SELMODRAFT_229276 PE=4 SV=1	OG5_126889	1E-156
D8QX10	AIFs#DDEEEEAPSQPVK	Putative uncharacterized protein OS=Selaginella moellendorffii GN=SELMODRAFT_80512 PE=4 SV=1	OG5_130339	1E-155
D8STK4	LAAAELLNs#NDGSGSSYK	Putative uncharacterized protein OS=Selaginella moellendorffii GN=SELMODRAFT_124621 PE=4 SV=1	OG5_164294	1E-155
D8R6M7	Fs#QGLLIGEGEYGK	Putative uncharacterized protein OS=Selaginella moellendorffii GN=SELMODRAFT_85275 PE=4 SV=1	OG5_164718	1E-154
D8QSB6	SALLHs#QPK	Putative uncharacterized protein OST3-1 OS=Selaginella moellendorffii GN=OST3-1 PE=4 SV=1	OG5_137540	1E-153
D8R3F1	HTSILDDPFDDPPELAELIPDRs#PELKPEEGIDVR	Putative uncharacterized protein OS=Selaginella moellendorffii GN=SELMODRAFT_84140 PE=4 SV=1	OG5_129019	1E-153
D8REI1	GIDDPLLSGSVs#DTGLLR	Putative uncharacterized protein OS=Selaginella moellendorffii GN=SELMODRAFT_146442 PE=4 SV=1	OG5_126850	1E-153
D8RYT9	VLPLs#PVGR	Putative uncharacterized protein OS=Selaginella moellendorffii GN=SELMODRAFT_175493 PE=4 SV=1	OG5_126566	1E-152
D8RTB3	TVSTPFGGGGs#RK	Putative uncharacterized protein OS=Selaginella moellendorffii GN=SELMODRAFT_101052 PE=4 SV=1	OG5_156287	1E-151
D8S9C5	NAHPPEPEEDAEDWt#PR	Putative uncharacterized protein OS=Selaginella moellendorffii GN=SELMODRAFT_153626 PE=4 SV=1	OG5_127158	1E-151
D8S1M8	HGLLHs#PSVGSVPAGLSGFAVDK	Putative uncharacterized protein OS=Selaginella moellendorffii GN=SELMODRAFT_443457 PE=4 SV=1	OG5_164728	1E-150
D8QZR7	AMKs#PDPLEEQR	Putative uncharacterized protein OS=Selaginella moellendorffii GN=SELMODRAFT_134645 PE=4 SV=1	OG5_129183	1E-149
D8RPT1	VDVAPDs#PR	Putative uncharacterized protein OS=Selaginella moellendorffii GN=SmMTP11 PE=4 SV=1	OG5_128683	1E-149
D8RVJ3	TLEFISSs#PSVR	Putative uncharacterized protein OS=Selaginella moellendorffii GN=SELMODRAFT_442720 PE=4 SV=1	OG5_127918	1E-148
D8R106	RAs#FNER	Putative uncharacterized protein OS=Selaginella moellendorffii GN=SELMODRAFT_230605 PE=4 SV=1	OG5_132929	1E-147
D8RRL0	INDLYQADWLPGQYVERPAs#PVSAK	Putative uncharacterized protein OS=Selaginella moellendorffii GN=SELMODRAFT_149237 PE=4 SV=1	OG5_128129	1E-147
D8RZA1	NFRPDs#WIGEGGFGHVFK	Putative uncharacterized protein OS=Selaginella moellendorffii GN=SELMODRAFT_151233 PE=4 SV=1	OG5_147118	1E-147
D8SD30	NAs#PEHYcGccNMGcR	Putative uncharacterized protein (Fragment) OS=Selaginella moellendorffii GN=SELMODRAFT_114089 PE=4 SV=1	OG5_133541	1E-146
D8SH84	NAs#PEHYcGccNMGcR	Putative uncharacterized protein (Fragment) OS=Selaginella moellendorffii GN=SELMODRAFT_116855 PE=4 SV=1	OG5_133541	1E-146
D8SVX2	VNs#LLHLPR	Putative uncharacterized protein OS=Selaginella moellendorffii GN=SELMODRAFT_183192 PE=4 SV=1	OG5_177217	1E-145
D8S699	s#FAGITVSK	Putative uncharacterized protein OS=Selaginella moellendorffii GN=SELMODRAFT_153020 PE=4 SV=1	OG5_177217	1E-144
D8SQA9	EIVDs#DEDADLTK	Putative uncharacterized protein OS=Selaginella moellendorffii GN=SELMODRAFT_122486 PE=4 SV=1	OG5_127408	1E-143
D8QS77	s#PATAGTPVR	Putative uncharacterized protein OS=Selaginella moellendorffii GN=SELMODRAFT_77194 PE=4 SV=1	OG5_177476	1E-142
D8QWN5	VQPTs#PPK	Putative uncharacterized protein OS=Selaginella moellendorffii GN=SELMODRAFT_141864 PE=4 SV=1	OG5_130070	1E-142
D8RN41	LAREPs#ESSEHGR	Putative uncharacterized protein PLT2-1 OS=Selaginella moellendorffii GN=PLT2-1 PE=3 SV=1	OG5_126683	1E-142
D8SLY2	IPLs#PLR	Putative uncharacterized protein OS=Selaginella moellendorffii GN=SELMODRAFT_120346 PE=4 SV=1	OG5_190239	1E-142
D8SSA0	TDLLt#PK	Putative uncharacterized protein OS=Selaginella moellendorffii GN=SELMODRAFT_123670 PE=4 SV=1	OG5_128553	1E-142
D8QP51	AQRPKs#PEPSPPPK	Putative uncharacterized protein OS=Selaginella moellendorffii GN=SELMODRAFT_437722 PE=4 SV=1	OG5_156309	1E-141
D8R0M4	SALGs#PGAAPR	Putative uncharacterized protein (Fragment) OS=Selaginella moellendorffii GN=SELMODRAFT_81908 PE=4 SV=1	OG5_128493	1E-141
D8RE79	KVs#GPLGGDAGASFK	Putative uncharacterized protein OS=Selaginella moellendorffii GN=SELMODRAFT_158213 PE=4 SV=1	OG5_160165	1E-141
D8RHQ9	LEESGEEYAs#PAVK	Putative uncharacterized protein OS=Selaginella moellendorffii GN=SELMODRAFT_229801 PE=4 SV=1	OG5_147205	1E-141
D8QWD5	ELGIGIVPYs#PLGR	Putative uncharacterized protein OS=Selaginella moellendorffii GN=SELMODRAFT_270369 PE=4 SV=1	OG5_127872	1E-140
D8RLL7	KIPs#VASSTTEQR	Putative uncharacterized protein OS=Selaginella moellendorffii GN=SELMODRAFT_441647 PE=3 SV=1	OG5_126683	1E-140
D8SFW2	DEYQHVIs#FTR	Putative uncharacterized protein OS=Selaginella moellendorffii GN=SELMODRAFT_115839 PE=4 SV=1	OG5_141218	1E-140
D8QUP5	SGFATVEKEPIGSLt#PMLGDK	Putative uncharacterized protein OS=Selaginella moellendorffii GN=SELMODRAFT_404232 PE=4 SV=1	OG5_128840	1E-139
D8QS85	GAWct#PPR	Putative uncharacterized protein (Fragment) OS=Selaginella moellendorffii GN=SELMODRAFT_21251 PE=4 SV=1	OG5_150291	1E-138
D8RCY8	s#GLLNR	Putative uncharacterized protein NPH3C-1 OS=Selaginella moellendorffii GN=NPH3C-1 PE=4 SV=1	OG5_170231	1E-137
D8QPM4	ELDGLLs#PR	Putative uncharacterized protein OS=Selaginella moellendorffii GN=SELMODRAFT_75640 PE=4 SV=1	OG5_127406	1E-136
D8QSN2	LQs#IGK	Putative uncharacterized protein OS=Selaginella moellendorffii GN=SELMODRAFT_165091 PE=4 SV=1	OG5_156332	1E-136
D8R205	GYDs#DEEQEEDLLAK	Putative uncharacterized protein OS=Selaginella moellendorffii GN=SELMODRAFT_439044 PE=4 SV=1	OG5_130596	1E-136
D8R392	s#GFAEVLTNR	Putative uncharacterized protein OS=Selaginella moellendorffii GN=SELMODRAFT_230657 PE=4 SV=1	OG5_128116	1E-136
D8R965	s#LSVEVER	Putative uncharacterized protein OS=Selaginella moellendorffii GN=SELMODRAFT_145231 PE=4 SV=1	OG5_130591	1E-134
D8S0D1	EEs#APAESEPDPER	Putative uncharacterized protein OS=Selaginella moellendorffii GN=SELMODRAFT_151471 PE=4 SV=1	OG5_128375	1E-134
D8S8U2	IIADSGs#PR	Putative uncharacterized protein OS=Selaginella moellendorffii GN=SELMODRAFT_271403 PE=4 SV=1	OG5_131990	1E-134
D8SUF1	ASt#PDSIWYGPDRPK	Light-harvesting complex OS=Selaginella moellendorffii GN=Lhcb2-1 PE=4 SV=1	OG5_130559	1E-133
D8REM8	AAs#PGADLGKK	Putative uncharacterized protein OS=Selaginella moellendorffii GN=SELMODRAFT_91491 PE=4 SV=1	OG5_127894	1E-132
D8QSY4	VEAVt#PGADGDVNAMLR	Putative uncharacterized protein OS=Selaginella moellendorffii GN=SELMODRAFT_438037 PE=4 SV=1	OG5_177933	1E-131
D8RVA0	SVs#EATLDNFHR	Putative uncharacterized protein (Fragment) OS=Selaginella moellendorffii GN=SELMODRAFT_10732 PE=4 SV=1	OG5_149582	1E-131
D8SF70	ESLs#GELTR	Putative uncharacterized protein OS=Selaginella moellendorffii GN=SELMODRAFT_115488 PE=4 SV=1	OG5_170473	1E-131
D8RS71	SSs#FcVR	Putative uncharacterized protein OS=Selaginella moellendorffii GN=SELMODRAFT_414266 PE=4 SV=1	OG5_146897	1E-130
D8S870	LSDSs#VR	Arabinosyltransferase-like protein OS=Selaginella moellendorffii GN=ARAD1-2 PE=4 SV=1	OG5_170926	1E-130
D8SCF1	VGDLGLs#KIK	Putative uncharacterized protein (Fragment) OS=Selaginella moellendorffii GN=SELMODRAFT_57136 PE=4 SV=1	OG5_144926	1E-130
D8QN27	ASSVGGGs#PWYGPDR	Light-harvesting complex OS=Selaginella moellendorffii GN=Lhcb1-2 PE=4 SV=1	OG5_130559	1E-129
D8QPV7	KVEPEEEs#DDDMGLSLFD	Putative uncharacterized protein OS=Selaginella moellendorffii GN=SELMODRAFT_437282 PE=3 SV=1	OG5_127051	1E-129
D8QU58	QAFDDAIAELDTLs#EESYK	Putative uncharacterized protein OS=Selaginella moellendorffii GN=SELMODRAFT_230088 PE=3 SV=1	OG5_126706	1E-129
D8QZK7	AQs#PGLVR	Putative uncharacterized protein OS=Selaginella moellendorffii GN=SELMODRAFT_438807 PE=4 SV=1	OG5_147231	1E-129
D8RAB8	GDLVNmLKDLFLt#K	Putative uncharacterized protein OS=Selaginella moellendorffii GN=SELMODRAFT_145106 PE=4 SV=1	OG5_127264	1E-129
D8R757	ASSVGGGs#PWYGPDR	Light-harvesting complex OS=Selaginella moellendorffii GN=Lhcb1-1 PE=4 SV=1	OG5_130559	1E-128
D8RF04	AGEs#PSSEEDPLEVAR	Putative uncharacterized protein OS=Selaginella moellendorffii GN=SELMODRAFT_440870 PE=4 SV=1	OG5_153325	1E-128
D8T3P6	EVHASPAAAs#PR	Ubiquitin-protein ligase, PUB2 OS=Selaginella moellendorffii GN=PUB2-1 PE=4 SV=1	OG5_158464	1E-128
D8QP19	VDVPSTQLVDTENGASs#PK	Putative uncharacterized protein OS=Selaginella moellendorffii GN=SELMODRAFT_437710 PE=4 SV=1	OG5_128472	1E-127
D8RME3	ELGIGIVPYs#PLGR	Putative uncharacterized protein OS=Selaginella moellendorffii GN=SELMODRAFT_172677 PE=4 SV=1	OG5_127872	1E-127
D8RKL8	AGSALKALGs#FR	Putative uncharacterized protein OS=Selaginella moellendorffii GN=SELMODRAFT_441556 PE=3 SV=1	OG5_131684	1E-126
D8RM65	NEPGEKVs#PT	Putative uncharacterized protein (Fragment) OS=Selaginella moellendorffii GN=SELMODRAFT_96467 PE=4 SV=1	OG5_160168	1E-126
D8S1Q0	KLDs#FGR	Putative uncharacterized protein (Fragment) OS=Selaginella moellendorffii GN=SELMODRAFT_106391 PE=4 SV=1	OG5_139085	1E-126
D8QWZ6	LEELWELSPHLPs#PQR	Putative uncharacterized protein OS=Selaginella moellendorffii GN=SELMODRAFT_438600 PE=4 SV=1	OG5_175599	1E-124
D8R0M8	LEAGGAs#GVVEADR	Putative uncharacterized protein OS=Selaginella moellendorffii GN=SELMODRAFT_81029 PE=4 SV=1	OG5_128538	1E-124
D8RKF5	YQPHPs#PPPDESSRPTR	Putative uncharacterized protein OS=Selaginella moellendorffii GN=SELMODRAFT_172208 PE=4 SV=1	OG5_128351	1E-123
D8RP67	NQs#AESFSGK	Putative uncharacterized protein OS=Selaginella moellendorffii GN=SELMODRAFT_441959 PE=4 SV=1	OG5_127813	1E-122
D8S9H9	FSTSSs#PAADAQR	Putative uncharacterized protein OS=Selaginella moellendorffii GN=SELMODRAFT_112009 PE=4 SV=1	OG5_160171	1E-122
D8QSB5	AYDs#EDEYFR	Putative uncharacterized protein OS=Selaginella moellendorffii GN=SELMODRAFT_403724 PE=4 SV=1	OG5_156493	1E-121
D8QX02	Is#PDTFSK	Putative uncharacterized protein OS=Selaginella moellendorffii GN=SELMODRAFT_127524 PE=4 SV=1	OG5_128941	1E-121
D8RIQ7	VGGGAPs#PPSDPWSQNPGR	Putative uncharacterized protein OS=Selaginella moellendorffii GN=SELMODRAFT_441340 PE=4 SV=1	OG5_164461	1E-121
D8SK24	MGMPALs#PVPGATR	Putative uncharacterized protein OS=Selaginella moellendorffii GN=SELMODRAFT_271651 PE=4 SV=1	OG5_191111	1E-121
D8T674	FSDTPPs#PPQQK	Putative uncharacterized protein OS=Selaginella moellendorffii GN=SELMODRAFT_272178 PE=4 SV=1	OG5_128988	1E-119
D8TBN9	ELVATGs#PDGFSGSFLVPSYR	Putative uncharacterized protein OS=Selaginella moellendorffii GN=SELMODRAFT_187141 PE=4 SV=1	OG5_140478	1E-119
D8R2N4	KPLPPs#K	Putative uncharacterized protein (Fragment) OS=Selaginella moellendorffii GN=SELMODRAFT_42935 PE=4 SV=1	OG5_177533	1E-118
D8RRN5	DRVDVs#EGEAmEE	Proteasome subunit beta type OS=Selaginella moellendorffii GN=SELMODRAFT_149251 PE=3 SV=1	OG5_127705	1E-118
D8RXY9	TIs#TLLETLK	Putative uncharacterized protein OS=Selaginella moellendorffii GN=SELMODRAFT_104629 PE=4 SV=1	OG5_136637	1E-118
D8RBN9	TIs#TLLETLK	Putative uncharacterized protein OS=Selaginella moellendorffii GN=SELMODRAFT_231175 PE=4 SV=1	OG5_136637	1E-117
D8RIU6	VGSEVs#SLK	Putative uncharacterized protein OS=Selaginella moellendorffii GN=SELMODRAFT_95183 PE=4 SV=1	OG5_127317	1E-117
D8RKL5	ASDGLDDAESQEVs#PGRR	Integral membrane single C2 domain protein OS=Selaginella moellendorffii GN=NTMC2T6.1_2 PE=4 SV=1	OG5_156369	1E-117
D8T8M1	IGs#GGEAASPFFSIDR	Cysteine synthase OS=Selaginella moellendorffii GN=SELMODRAFT_186442 PE=3 SV=1	OG5_126662	1E-115
D8RMS7	ASRLs#VAs#K	40S ribosomal protein S6 OS=Selaginella moellendorffii GN=SELMODRAFT_172795 PE=3 SV=1	OG5_126964	1E-114
D8QSL1	FLHDEHLPDGLPPLs#PTFR	Putative uncharacterized protein MAP3KA1-1 OS=Selaginella moellendorffii GN=MAP3KA1-1 PE=4 SV=1	OG5_146518	1E-113
D8RTB9	SSs#SGDANRPLWFPGAK	Light-harvesting complex OS=Selaginella moellendorffii GN=Lhcb4-1 PE=4 SV=1	OG5_141664	1E-113
D8SQR2	SSs#SGGANRPLWFPGAK	Light-harvesting complex OS=Selaginella moellendorffii GN=Lhcb4-2 PE=4 SV=1	OG5_141664	1E-113
D8R9V6	GGASEEMSYEQPDs#PK	Putative uncharacterized protein OS=Selaginella moellendorffii GN=SELMODRAFT_440067 PE=4 SV=1	OG5_137083	1E-112
D8RRB4	IVVTNKDEAAs#Y	Putative uncharacterized protein OS=Selaginella moellendorffii GN=SELMODRAFT_99539 PE=4 SV=1	OG5_127317	1E-112
D8RZ10	LAALASAIs#QEEGSLQPFGGPVGDR	Putative uncharacterized protein (Fragment) OS=Selaginella moellendorffii GN=SELMODRAFT_104776 PE=4 SV=1	OG5_184723	1E-112
D8SU52	LDTVAs#PK	Putative uncharacterized protein (Fragment) OS=Selaginella moellendorffii GN=SELMODRAFT_124944 PE=4 SV=1	OG5_127251	1E-112
D8RMM5	DINQATGNYs#PSR	Putative uncharacterized protein OS=Selaginella moellendorffii GN=SELMODRAFT_172755 PE=4 SV=1	OG5_147307	1E-111
D8RWP2	DEQWs#VER	Putative uncharacterized protein OS=Selaginella moellendorffii GN=SELMODRAFT_103994 PE=3 SV=1	OG5_126953	1E-111
D8S732	KRPASSQEEEVADAVEs#DEDDTSILHR	Putative uncharacterized protein OS=Selaginella moellendorffii GN=SELMODRAFT_444121 PE=4 SV=1	OG5_158579	1E-110
D8SKD7	s#PPSWLLQQTER	Putative uncharacterized protein OS=Selaginella moellendorffii GN=SELMODRAFT_445677 PE=4 SV=1	OG5_127937	1E-110
D8T386	LDTVAs#PK	Putative uncharacterized protein (Fragment) OS=Selaginella moellendorffii GN=SELMODRAFT_44869 PE=4 SV=1	OG5_127251	1E-110
D8TC96	SRs#VHAPMLGTSAVAVIANR	Putative uncharacterized protein OS=Selaginella moellendorffii GN=SELMODRAFT_187317 PE=4 SV=1	OG5_126583	1E-110
D8R2Z2	ELEDs#IR	Putative uncharacterized protein OS=Selaginella moellendorffii GN=SELMODRAFT_406798 PE=4 SV=1	OG5_146412	1E-109
D8TFR1	ALNs#FR	Putative uncharacterized protein OS=Selaginella moellendorffii GN=SELMODRAFT_138596 PE=3 SV=1	OG5_131684	1E-109
D8RE23	EGEAPEEAAVPGPVDDSLPs#FK	Putative uncharacterized protein OS=Selaginella moellendorffii GN=SELMODRAFT_91570 PE=4 SV=1	OG5_152829	1E-108
D8SU07	EGEAPEEVAAPGPVDDSLPs#FK	Putative uncharacterized protein OS=Selaginella moellendorffii GN=SELMODRAFT_124840 PE=4 SV=1	OG5_152829	1E-108
D8QTW6	LQQQTt#PPATANATDLEAR	Putative uncharacterized protein OS=Selaginella moellendorffii GN=SELMODRAFT_140420 PE=4 SV=1	OG5_133347	1E-107
D8R5H9	TIs#NEGLR	Putative uncharacterized protein (Fragment) OS=Selaginella moellendorffii GN=SELMODRAFT_85781 PE=4 SV=1	OG5_138533	1E-106
D8REX4	VHASPAs#PNSILR	Putative uncharacterized protein (Fragment) OS=Selaginella moellendorffii GN=SELMODRAFT_91575 PE=4 SV=1	OG5_131582	1E-106
D8RGP0	ELNNDGs#EGGELGR	Putative uncharacterized protein (Fragment) OS=Selaginella moellendorffii GN=SELMODRAFT_55385 PE=4 SV=1	OG5_128959	1E-106
D8QQ76	GNDLNAELLSs#PPR	Putative uncharacterized protein OS=Selaginella moellendorffii GN=SELMODRAFT_437329 PE=4 SV=1	OG5_128373	1E-105
D8RD29	DTEDLs#PPRR	Putative uncharacterized protein OS=Selaginella moellendorffii GN=SELMODRAFT_146054 PE=4 SV=1	OG5_128700	1E-105
D8REX8	LSASAAs#PR	Putative uncharacterized protein OS=Selaginella moellendorffii GN=SELMODRAFT_440857 PE=4 SV=1	OG5_243874	1E-105
D8QQR4	VLAPLFTNVALs#EER	Putative uncharacterized protein OS=Selaginella moellendorffii GN=SELMODRAFT_402470 PE=4 SV=1	OG5_130695	1E-104
D8R4C4	ILs#SLSR	Putative uncharacterized protein OS=Selaginella moellendorffii GN=SELMODRAFT_147848 PE=3 SV=1	OG5_128875	1E-104
D8RTH9	SLs#MDGSKK	Putative uncharacterized protein OS=Selaginella moellendorffii GN=SELMODRAFT_101058 PE=4 SV=1	OG5_127615	1E-104
D8S0P5	AVt#PPTSEAK	Putative uncharacterized protein OS=Selaginella moellendorffii GN=SELMODRAFT_443360 PE=4 SV=1	OG5_131876	1E-104
D8RCE9	AGDEEFs#GADAPVTELPIK	Putative uncharacterized protein (Fragment) OS=Selaginella moellendorffii GN=SELMODRAFT_450422 PE=4 SV=1	OG5_134525	1E-103
D8RCQ1	AEEEGs#PTTDFK	Putative uncharacterized protein OS=Selaginella moellendorffii GN=SELMODRAFT_170290 PE=3 SV=1	OG5_140500	1E-103
D8RU42	ENVSVLt#PDER	Putative uncharacterized protein BLH1-2 OS=Selaginella moellendorffii GN=BLH1-2 PE=3 SV=1	OG5_150207	1E-103
D8QNW4	s#FDKDAEENER	Putative uncharacterized protein OS=Selaginella moellendorffii GN=SELMODRAFT_437689 PE=4 SV=1	OG5_129444	1E-102
D8RCS5	LALLDDGs#DGEAEPTLR	Putative uncharacterized protein OS=Selaginella moellendorffii GN=SELMODRAFT_409885 PE=4 SV=1	OG5_128130	1E-102
D8RRH6	ALs#GDVEEFYR	Putative uncharacterized protein OS=Selaginella moellendorffii GN=SELMODRAFT_99900 PE=4 SV=1	OG5_132765	1E-102
D8TB95	LALLDDGs#DGEAEPTLR	Putative uncharacterized protein OS=Selaginella moellendorffii GN=SELMODRAFT_448931 PE=4 SV=1	OG5_128130	1E-102
D8QT22	RVs#GAcGKPSEVSPR	Putative uncharacterized protein OS=Selaginella moellendorffii GN=SELMODRAFT_77517 PE=4 SV=1	OG5_144525	1E-101
D8S3X0	LLETGAGs#DIEIGGSLADAR	Putative uncharacterized protein OS=Selaginella moellendorffii GN=SELMODRAFT_443725 PE=4 SV=1	OG5_128796	1E-101
D8S6D8	VSLDGLEQVs#PR	Type B response regulator OS=Selaginella moellendorffii GN=RR3-1 PE=4 SV=1	OG5_141279	1E-101
D8SWT6	NLs#FDKPEDDVPGLPSAASGAPGKPTSYVPPSLR	Eukaryotic translation initiation factor 3 subunit G OS=Selaginella moellendorffii GN=SELMODRAFT_269321 PE=3 SV=1	OG5_128530	1E-101
D8QWL9	TGILHDEDDEEs#EEEDADKEK	Putative uncharacterized protein OS=Selaginella moellendorffii GN=SELMODRAFT_405212 PE=4 SV=1	OG5_128418	1E-100
D8RSN0	AGGGDLs#PPR	Putative uncharacterized protein OS=Selaginella moellendorffii GN=SELMODRAFT_442338 PE=4 SV=1	OG5_128700	1E-100
D8RYP7	ASs#FVAR	Putative uncharacterized protein OS=Selaginella moellendorffii GN=SELMODRAFT_151097 PE=3 SV=1	OG5_126868	1E-100
D8SWM7	ANs#AEEVEPGVPK	Putative uncharacterized protein OS=Selaginella moellendorffii GN=SELMODRAFT_447091 PE=4 SV=1	OG5_129162	1E-100
D8RAX1	VGDFGLs#R	Putative uncharacterized protein (Fragment) OS=Selaginella moellendorffii GN=SELMODRAFT_89809 PE=4 SV=1	OG5_160367	1E-99
D8RVC2	SFs#AEGLK	Putative uncharacterized protein OS=Selaginella moellendorffii GN=SELMODRAFT_102683 PE=4 SV=1	OG5_138533	1E-99
D8SCF3	ENs#YDDSHLSAK	Putative uncharacterized protein OS=Selaginella moellendorffii GN=SELMODRAFT_271464 PE=3 SV=1	OG5_169779	1E-99
D8R8H7	EIEVAHs#PAAR	Putative uncharacterized protein OS=Selaginella moellendorffii GN=SELMODRAFT_439954 PE=4 SV=1	OG5_129760	1E-97
D8RGA4	KPAAAAGAAAAAs#P	Putative uncharacterized protein OS=Selaginella moellendorffii GN=SELMODRAFT_270833 PE=4 SV=1	OG5_127553	1E-97
D8RQ98	ASGNVs#PGPSLLR	Putative uncharacterized protein OS=Selaginella moellendorffii GN=SELMODRAFT_187536 PE=4 SV=1	OG5_128832	1E-97
D8QPX6	DFWLQs#PK	Putative uncharacterized protein OS=Selaginella moellendorffii GN=SELMODRAFT_73467 PE=4 SV=1	OG5_176680	1E-96
D8RQE1	LPGt#LK	Putative uncharacterized protein OS=Selaginella moellendorffii GN=SELMODRAFT_99168 PE=4 SV=1	OG5_160225	1E-96
D8SSU7	FGQs#PAIR	Putative uncharacterized protein OS=Selaginella moellendorffii GN=SELMODRAFT_446601 PE=4 SV=1	OG5_164627	1E-96
D8TCC9	ISASAPTMLs#PMGLPLR	Putative uncharacterized protein (Fragment) OS=Selaginella moellendorffii GN=SELMODRAFT_45667 PE=4 SV=1	OG5_170849	1E-96
D8RCG4	VPs#SELQR	Putative uncharacterized protein OS=Selaginella moellendorffii GN=SELMODRAFT_145918 PE=4 SV=1	OG5_131783	1E-95
D8RE22	LQs#LEAQK	Putative uncharacterized protein OS=Selaginella moellendorffii GN=SELMODRAFT_91374 PE=4 SV=1	OG5_127567	1E-95
D8SU64	AMVVEPPPPs#PPPVSK	Putative uncharacterized protein (Fragment) OS=Selaginella moellendorffii GN=SELMODRAFT_124961 PE=4 SV=1	ppat|e_gw1.13.120.1	1E-95
D8SV21	GAGGFSAGPGs#PFSFSSR	Putative uncharacterized protein OS=Selaginella moellendorffii GN=SELMODRAFT_158543 PE=4 SV=1	OG5_129142	1E-95
D8R695	DAQGADEDs#PSDKLR	Putative uncharacterized protein OS=Selaginella moellendorffii GN=SELMODRAFT_267015 PE=4 SV=1	OG5_167975	1E-94
D8RM07	LPQKVs#PPQELK	Putative uncharacterized protein SHL1A-1 OS=Selaginella moellendorffii GN=SHL1A-1 PE=4 SV=1	OG5_135156	1E-94
D8RQ41	RPPs#PPR	Putative uncharacterized protein OS=Selaginella moellendorffii GN=SELMODRAFT_148966 PE=4 SV=1	OG5_128256	1E-94
D8S3H7	SAs#LPGAASPR	Glycosyltransferase CAZy family GT32 OS=Selaginella moellendorffii GN=GT32A1 PE=4 SV=1	OG5_153342	1E-94
D8QRR3	IAs#FSGDEDRYK	Putative uncharacterized protein OS=Selaginella moellendorffii GN=SELMODRAFT_437893 PE=4 SV=1	OG5_196067	1E-93
D8SNV5	KSDs#FLIR	Putative uncharacterized protein SmMTP1.1 OS=Selaginella moellendorffii GN=SmMTP1.1 PE=4 SV=1	OG5_126754	1E-93
A9LY10	LEs#LGVER	Putative DELLA protein OS=Selaginella moellendorffii PE=2 SV=1	OG5_144924	1E-92
D8S6Z2	YVDPDLVVDPLSAISs#PR	Putative uncharacterized protein OS=Selaginella moellendorffii GN=SELMODRAFT_109986 PE=4 SV=1	OG5_160376	1E-91
D8R369	LQSERPVs#PEK	Putative uncharacterized protein OS=Selaginella moellendorffii GN=SELMODRAFT_406866 PE=4 SV=1	OG5_126719	1E-90
D8RRY7	ELVs#PLAIK	GRAS family protein OS=Selaginella moellendorffii GN=SELMODRAFT_449951 PE=4 SV=1	OG5_136638	1E-90
D8SGW5	Ls#PGIEEAMHLSSLDTSSGDFSR	Putative uncharacterized protein OS=Selaginella moellendorffii GN=SELMODRAFT_116616 PE=4 SV=1	OG5_132023	1E-90
D8QPB2	LSQSTDALt#PTR	Putative uncharacterized protein OS=Selaginella moellendorffii GN=SELMODRAFT_73463 PE=4 SV=1	OG5_128481	1E-89
D8QUE8	LGDDDDDNNNs#PNAAGDDDEGVSR	Putative uncharacterized protein ASH2-like OS=Selaginella moellendorffii GN=ASH2-like PE=4 SV=1	OG5_128823	1E-89
D8RTK0	AQs#EITFcLPDDASFER	Putative uncharacterized protein (Fragment) OS=Selaginella moellendorffii GN=SELMODRAFT_34663 PE=3 SV=1	OG5_146419	1E-89
D8R2K8	Gs#PDYGGGRPR	Putative uncharacterized protein OS=Selaginella moellendorffii GN=SELMODRAFT_82477 PE=4 SV=1	OG5_142601	1E-88
D8RBN1	VFs#FNSSR	Putative uncharacterized protein OS=Selaginella moellendorffii GN=SELMODRAFT_227813 PE=4 SV=1	OG5_153313	1E-88
D8RQX3	VEVEEEPEIIEs#EVELDEDGIVPADNDPPQK	Putative uncharacterized protein OS=Selaginella moellendorffii GN=SELMODRAFT_99680 PE=4 SV=1	OG5_129249	1E-88
D8SC74	TAs#IELGNLK	Type B response regulator OS=Selaginella moellendorffii GN=RR4-1 PE=4 SV=1	OG5_159971	1E-88
D8QZK0	ELt#DEEDLDDDDEQLIK	Putative uncharacterized protein OS=Selaginella moellendorffii GN=SELMODRAFT_438805 PE=4 SV=1	OG5_170157	1E-87
D8QPX2	LDHEKPLGs#PLSR	5-hydroxyisourate hydrolase OS=Selaginella moellendorffii GN=SELMODRAFT_402204 PE=3 SV=1	OG5_130063	1E-86
D8QX42	IGDGVEEPVt#PAGR	Putative uncharacterized protein OS=Selaginella moellendorffii GN=SELMODRAFT_80096 PE=4 SV=1	OG5_143097	1E-86
D8R9U9	s#EYGSVLDADELVR	Putative uncharacterized protein OS=Selaginella moellendorffii GN=SELMODRAFT_114995 PE=4 SV=1	OG5_129355	1E-86
D8RFC1	LGHAGGs#SEYLSDSPGESVR	Putative uncharacterized protein OS=Selaginella moellendorffii GN=SELMODRAFT_170984 PE=4 SV=1	OG5_127587	1E-86
D8RS18	LGFVQTPSSSSVWHGs#PESSAGPTLK	Putative uncharacterized protein (Fragment) OS=Selaginella moellendorffii GN=SELMODRAFT_100146 PE=4 SV=1	OG5_130594	1E-86
D8S326	TVLPLWHGSPAGs#PGPIIK	Putative uncharacterized protein (Fragment) OS=Selaginella moellendorffii GN=SELMODRAFT_107444 PE=4 SV=1	OG5_130594	1E-86
D8STI6	EQLQQQQNs#PPR	Putative uncharacterized protein OS=Selaginella moellendorffii GN=SELMODRAFT_446684 PE=4 SV=1	OG5_129431	1E-86
D8RBQ6	VGs#DASWGAAc	Putative uncharacterized protein OS=Selaginella moellendorffii GN=SELMODRAFT_227818 PE=4 SV=1	OG5_164533	1E-85
D8SF56	GAs#AASSIDIHK	Putative uncharacterized protein OS=Selaginella moellendorffii GN=SELMODRAFT_421398 PE=4 SV=1	OG5_176954	1E-85
D8SKJ9	LDHEKPLDs#PLSR	5-hydroxyisourate hydrolase OS=Selaginella moellendorffii GN=SELMODRAFT_423096 PE=3 SV=1	OG5_130063	1E-85
D8SUB4	AASTTLs#PGAHR	Putative uncharacterized protein OS=Selaginella moellendorffii GN=SELMODRAFT_425792 PE=4 SV=1	OG5_156505	1E-85
D8R9F2	As#FGDDDLFFGSKPR	Putative uncharacterized protein JAC1L1-1 OS=Selaginella moellendorffii GN=JAC1L1-1 PE=4 SV=1	OG5_133904	1E-84
D8SX37	SLs#LDGR	Putative uncharacterized protein OS=Selaginella moellendorffii GN=SELMODRAFT_447140 PE=4 SV=1	OG5_243870	1E-84
D8RJA7	GVs#DAELDTLDEESR	Putative uncharacterized protein OS=Selaginella moellendorffii GN=SELMODRAFT_411870 PE=4 SV=1	OG5_132300	1E-82
D8S1L0	s#PSYYER	Putative uncharacterized protein OS=Selaginella moellendorffii GN=SELMODRAFT_271239 PE=4 SV=1	OG5_160001	1E-82
D8QW41	RQs#DIGESDPSK	Putative uncharacterized protein OS=Selaginella moellendorffii GN=SELMODRAFT_165705 PE=4 SV=1	OG5_213074	1E-81
D8S7G4	VLs#WHR	Putative uncharacterized protein OS=Selaginella moellendorffii GN=SELMODRAFT_110183 PE=4 SV=1	OG5_152927	1E-81
D8SJX5	EEGEIVAs#PK	Putative uncharacterized protein OS=Selaginella moellendorffii GN=SELMODRAFT_119068 PE=3 SV=1	OG5_127278	1E-81
D8SK41	Ls#PIGs#PK	Putative uncharacterized protein OS=Selaginella moellendorffii GN=SELMODRAFT_234336 PE=4 SV=1	OG5_133351	1E-81
D8QRW3	AGGs#SGNLVDAAR	LIP1, ras family GTPase OS=Selaginella moellendorffii GN=SELMODRAFT_75974 PE=4 SV=1	OG5_132423	1E-80
D8QX04	IGPLGLs#PK	Putative uncharacterized protein OS=Selaginella moellendorffii GN=SELMODRAFT_227409 PE=3 SV=1	OG5_127022	1E-80
D8QYL8	EAASTs#QELVER	Putative uncharacterized protein OS=Selaginella moellendorffii GN=SELMODRAFT_438663 PE=4 SV=1	OG5_143043	1E-80
D8SQT6	YLScEDDAAGt#PR	Putative uncharacterized protein OS=Selaginella moellendorffii GN=SELMODRAFT_122656 PE=4 SV=1	OG5_156391	1E-80
D8QPQ3	LVVDAGNITVs#PR	Putative uncharacterized protein OS=Selaginella moellendorffii GN=SELMODRAFT_75361 PE=4 SV=1	OG5_141647	1E-79
D8RKU2	VDs#QGQIcGATFK	Putative uncharacterized protein OS=Selaginella moellendorffii GN=SELMODRAFT_147956 PE=4 SV=1	OG5_164533	1E-79
D8RVH9	VKs#PVSTSPEVR	Putative uncharacterized protein OS=Selaginella moellendorffii GN=SELMODRAFT_442712 PE=4 SV=1	OG5_170462	1E-79
D8SSB9	QTVYAPLVPEVLGMEGAs#PDDERR	Putative uncharacterized protein OS=Selaginella moellendorffii GN=SELMODRAFT_269103 PE=4 SV=1	OG5_128082	1E-79
D8QWD9	KSLs#IGR	Putative uncharacterized protein OS=Selaginella moellendorffii GN=SELMODRAFT_270370 PE=4 SV=1	OG5_127865	1E-78
D8TAV3	FSs#IVGR	Putative uncharacterized protein OS=Selaginella moellendorffii GN=SELMODRAFT_163159 PE=4 SV=1	OG5_131765	1E-78
D8R3G5	s#FEVER	Putative uncharacterized protein OS=Selaginella moellendorffii GN=SELMODRAFT_439306 PE=4 SV=1	OG5_141661	1E-77
D8R9R5	GEMt#DcVGTR	Putative uncharacterized protein CDKF-1 OS=Selaginella moellendorffii GN=CDKF-1 PE=4 SV=1	OG5_143121	1E-77
D8S280	RPELETGKVNs#PVSTSPEVR	Putative uncharacterized protein OS=Selaginella moellendorffii GN=SELMODRAFT_417438 PE=4 SV=1	OG5_170462	1E-77
D8QWC1	QIs#LSK	Putative uncharacterized protein (Fragment) OS=Selaginella moellendorffii GN=SELMODRAFT_35606 PE=4 SV=1	OG5_144083	1E-76
D8SZ83	LGs#DFMER	Putative uncharacterized protein OS=Selaginella moellendorffii GN=SELMODRAFT_447411 PE=4 SV=1	OG5_134505	1E-76
D8RTI0	SSISSGGQs#PGGGQGR	Putative uncharacterized protein (Fragment) OS=Selaginella moellendorffii GN=SELMODRAFT_101375 PE=4 SV=1	OG5_129313	1E-75
D8SSR8	LGs#DFMGR	Putative uncharacterized protein OS=Selaginella moellendorffii GN=SELMODRAFT_123787 PE=4 SV=1	OG5_134505	1E-75
D8RTS3	ERHDs#PDMDDR	Putative uncharacterized protein OS=Selaginella moellendorffii GN=SELMODRAFT_232333 PE=4 SV=1	OG5_129367	1E-74
D8QNQ6	LFs#GTQEK	Putative uncharacterized protein OS=Selaginella moellendorffii GN=SELMODRAFT_229974 PE=4 SV=1	OG5_128738	1E-72
D8QQ46	LEASEs#TQSLLSR	Putative uncharacterized protein OS=Selaginella moellendorffii GN=SELMODRAFT_139413 PE=4 SV=1	OG5_147249	1E-72
D8RHN0	IIGAt#NPAASAPGTIR	Nucleoside diphosphate kinase OS=Selaginella moellendorffii GN=NDPK1-1 PE=3 SV=1	OG5_126708	1E-72
D8SF57	APs#GDISGLINR	Superoxide dismutase OS=Selaginella moellendorffii GN=SELMODRAFT_115358 PE=3 SV=1	OG5_126676	1E-72
D8SZE7	Gt#EEy#VRs#VmDWcEGR	BAHD family acyltransferase, clade V OS=Selaginella moellendorffii GN=BAHDe8-1 PE=4 SV=1	OG5_175972	1E-72
D8T1D2	RAQs#EIAFR	Putative uncharacterized protein RF2a OS=Selaginella moellendorffii GN=RF2a PE=3 SV=1	OG5_146419	1E-72
D8RMW5	GYDs#DDDMPVR	Putative uncharacterized protein OS=Selaginella moellendorffii GN=SELMODRAFT_172827 PE=4 SV=1	OG5_152214	1E-71
D8SMK0	Ks#GGLLGGIVSGLFPDDPLELNPVLGK	Putative uncharacterized protein OS=Selaginella moellendorffii GN=SELMODRAFT_446021 PE=4 SV=1	OG5_153374	1E-71
D8QVX8	KNs#YRPEK	Putative uncharacterized protein OS=Selaginella moellendorffii GN=SELMODRAFT_270336 PE=4 SV=1	OG5_131624	1E-70
D8RE46	EHTNADs#DEEETAGNER	Putative uncharacterized protein OS=Selaginella moellendorffii GN=SELMODRAFT_410248 PE=4 SV=1	OG5_156173	1E-69
D8QRA1	VVLTSPPQPPSPVAESPEEEGVs#PK	Putative uncharacterized protein OS=Selaginella moellendorffii GN=SELMODRAFT_437832 PE=4 SV=1	OG5_127299	1E-68
D8RDF4	AMDs#PQGASASGSMQRPTK	Putative uncharacterized protein OS=Selaginella moellendorffii GN=SELMODRAFT_410086 PE=4 SV=1	OG5_177757	1E-68
D8RFV6	SHs#SDSLFRPLR	Putative uncharacterized protein OS=Selaginella moellendorffii GN=SELMODRAFT_440989 PE=4 SV=1	OG5_156504	1E-68
D8QTY5	VEKPRPEt#PISENEIR	Putative uncharacterized protein (Fragment) OS=Selaginella moellendorffii GN=SELMODRAFT_140429 PE=4 SV=1	OG5_129273	1E-67
D8QX85	LEcSTSSSSs#SPR	Putative uncharacterized protein OS=Selaginella moellendorffii GN=SELMODRAFT_426969 PE=4 SV=1	OG5_128931	1E-67
D8QZV7	HGDs#ALNILA	Putative uncharacterized protein OS=Selaginella moellendorffii GN=SELMODRAFT_142486 PE=4 SV=1	OG5_141585	1E-67
D8R4J5	TGALs#PDAHSPVADIGVTVR	Putative uncharacterized protein OS=Selaginella moellendorffii GN=SELMODRAFT_84789 PE=4 SV=1	OG5_159281	1E-67
D8RF34	SAVGs#PSRPK	Putative uncharacterized protein OS=Selaginella moellendorffii GN=SELMODRAFT_440877 PE=4 SV=1	OG5_153247	1E-67
D8SK45	VVYVSPPQPPs#PVPESAEETVSPSK	Putative uncharacterized protein OS=Selaginella moellendorffii GN=SELMODRAFT_271653 PE=4 SV=1	OG5_127299	1E-67
D8T3I4	TQLALDPIPEAENEFMPESTPNs#PR	Putative uncharacterized protein OS=Selaginella moellendorffii GN=SELMODRAFT_229524 PE=4 SV=1	OG5_160357	1E-67
D8R6B0	KNt#LFK	Putative uncharacterized protein OS=Selaginella moellendorffii GN=SELMODRAFT_407654 PE=4 SV=1	OG5_164369	1E-66
D8S613	VFs#VQR	Putative uncharacterized protein (Fragment) OS=Selaginella moellendorffii GN=SELMODRAFT_15527 PE=4 SV=1	OG5_147308	1E-65
D8SN80	INs#LPASFR	Putative uncharacterized protein OS=Selaginella moellendorffii GN=SELMODRAFT_446040 PE=4 SV=1	OG5_170787	1E-65
D8SWX7	TLTPNLs#FR	Putative uncharacterized protein OS=Selaginella moellendorffii GN=SELMODRAFT_271950 PE=4 SV=1	OG5_153281	1E-65
D8QNI9	EGPSTs#PLK	Glutathione peroxidase OS=Selaginella moellendorffii GN=SELMODRAFT_140057 PE=3 SV=1	OG5_126711	1E-64
D8QZL0	SSRPQPQAEs#PPSAPPSAAEGTAFR	Putative uncharacterized protein OS=Selaginella moellendorffii GN=SELMODRAFT_266761 PE=4 SV=1	OG5_127013	1E-64
D8RFP4	s#PEGWAR	Putative uncharacterized protein OS=Selaginella moellendorffii GN=SELMODRAFT_410730 PE=4 SV=1	OG5_156638	1E-64
D8RYR5	VPEDDLs#PNTPALPR	Putative uncharacterized protein OS=Selaginella moellendorffii GN=SELMODRAFT_416268 PE=4 SV=1	OG5_129634	1E-64
D8S7L5	RQEs#GGGGAPLGTIEDDEDVPDLVPGETFEKPAANPPEEVVATA	Putative uncharacterized protein OS=Selaginella moellendorffii GN=SELMODRAFT_271374 PE=4 SV=1	OG5_127333	1E-64
D8SN42	AVs#LSLK	Putative uncharacterized protein OS=Selaginella moellendorffii GN=SELMODRAFT_268911 PE=4 SV=1	OG5_160392	1E-64
D8QX18	SNEPSPSDSVKs#PPt#SPR	Putative uncharacterized protein OS=Selaginella moellendorffii GN=SELMODRAFT_405344 PE=4 SV=1	OG5_133431	1E-63
D8QYC6	TVs#LPLR	Putative uncharacterized protein OS=Selaginella moellendorffii GN=SELMODRAFT_438472 PE=4 SV=1	rcom|30078.m002343	1E-63
D8R8R3	s#PPAVNRPLFSPAALGGIIR	Putative uncharacterized protein OS=Selaginella moellendorffii GN=SELMODRAFT_439993 PE=4 SV=1	OG5_130852	1E-63
D8RG84	SLQALESSPDs#DPDEK	Putative uncharacterized protein OS=Selaginella moellendorffii GN=SELMODRAFT_410901 PE=4 SV=1	OG5_147128	1E-63
D8S4D8	NLQLVLNNPNGSWDSs#PRPQYNA	Putative uncharacterized protein (Fragment) OS=Selaginella moellendorffii GN=SELMODRAFT_108423 PE=4 SV=1	OG5_156409	1E-63
D8S5Y3	LLGQSLs#FNSR	Putative uncharacterized protein OS=Selaginella moellendorffii GN=SELMODRAFT_443970 PE=4 SV=1	OG5_138490	1E-63
D8R003	GTIPTs#PANPDFVDGVASK	Putative uncharacterized protein OS=Selaginella moellendorffii GN=SELMODRAFT_166817 PE=4 SV=1	OG5_163629	1E-62
D8QY64	LLSALSLGHWs#PR	Putative uncharacterized protein OS=Selaginella moellendorffii GN=SELMODRAFT_165983 PE=4 SV=1	OG5_160249	1E-61
D8QX31	SLs#LGR	Putative uncharacterized protein OS=Selaginella moellendorffii GN=SELMODRAFT_438614 PE=4 SV=1	OG5_164643	1E-60
D8R3P4	KKPSSVLPLQQHGs#PLGSMAR	Putative uncharacterized protein (Fragment) OS=Selaginella moellendorffii GN=SELMODRAFT_48444 PE=4 SV=1	OG5_141673	1E-60
D8RCU8	AILs#PEQFR	Putative uncharacterized protein OS=Selaginella moellendorffii GN=SELMODRAFT_170312 PE=4 SV=1	OG5_127019	1E-60
D8S5Z5	VEPAADEs#FTVK	Putative uncharacterized protein OS=Selaginella moellendorffii GN=SELMODRAFT_271333 PE=4 SV=1	OG5_135812	1E-60
D8QQ82	SSSPFPPGcFFSSEQGLQSFDHPLNEVKAs#PR	Putative uncharacterized protein OS=Selaginella moellendorffii GN=SELMODRAFT_270173 PE=4 SV=1	OG5_164533	1E-59
D8QU73	VAETLEKLs#VK	Putative uncharacterized protein OS=Selaginella moellendorffii GN=SELMODRAFT_165360 PE=4 SV=1	OG5_127714	1E-59
D8QX79	TDDAVVVs#PR	Putative uncharacterized protein OS=Selaginella moellendorffii GN=SELMODRAFT_405399 PE=4 SV=1	OG5_156448	1E-59
D8SEY9	s#FDTILAAYDSAPSAGTK	Putative uncharacterized protein OS=Selaginella moellendorffii GN=SELMODRAFT_421344 PE=4 SV=1	OG5_143130	1E-59
D8SY20	TDDAVVVs#PR	Putative uncharacterized protein OS=Selaginella moellendorffii GN=SELMODRAFT_447260 PE=4 SV=1	OG5_156448	1E-59
D8SZW0	EEEEEEPEVs#EEEAEEEKQ	Putative uncharacterized protein OS=Selaginella moellendorffii GN=SELMODRAFT_427525 PE=4 SV=1	OG5_129535	1E-59
D8RB57	IFVMGDs#AGGNLAAR	Putative uncharacterized protein OS=Selaginella moellendorffii GN=SELMODRAFT_169813 PE=4 SV=1	OG5_126961	1E-58
D8RKH3	SIs#EPDFRPAQIVSPAK	Putative uncharacterized protein OS=Selaginella moellendorffii GN=SELMODRAFT_441538 PE=4 SV=1	OG5_142821	1E-58
D8QS59	IEELVs#DDDSDVK	Putative uncharacterized protein OS=Selaginella moellendorffii GN=SELMODRAFT_437938 PE=4 SV=1	OG5_177109	1E-57
D8QPX9	LVWDEFKs#PVSR	Putative uncharacterized protein OS=Selaginella moellendorffii GN=SELMODRAFT_402211 PE=4 SV=1	OG5_140444	1E-56
D8RB52	RAPs#PPR	Putative uncharacterized protein OS=Selaginella moellendorffii GN=SELMODRAFT_440346 PE=4 SV=1	OG5_133667	1E-56
D8RFI3	LAs#TIAYy#LR	Putative uncharacterized protein (Fragment) OS=Selaginella moellendorffii GN=SELMODRAFT_7665 PE=3 SV=1	OG5_127268	1E-55
D8RMG9	QGs#PPELSSTR	Putative uncharacterized protein OS=Selaginella moellendorffii GN=SELMODRAFT_228108 PE=4 SV=1	OG5_152214	1E-55
D8QWS3	ASs#FLLAR	Putative uncharacterized protein OS=Selaginella moellendorffii GN=RAF9-1 PE=4 SV=1	OG5_150342	1E-54
D8QZ40	As#DPSNEIAK	Putative uncharacterized protein PFT1B-1 OS=Selaginella moellendorffii GN=PFT1B-1 PE=4 SV=1	OG5_170135	1E-54
D8RSD0	YVHs#ATGASLR	Putative uncharacterized protein OS=Selaginella moellendorffii GN=SELMODRAFT_414320 PE=4 SV=1	OG5_164538	1E-54
D8RWQ6	DRDs#VEEDLK	Putative uncharacterized protein OS=Selaginella moellendorffii GN=SELMODRAFT_442865 PE=4 SV=1	OG5_130450	1E-54
D8SEN4	LRs#PDMHR	Putative uncharacterized protein OS=Selaginella moellendorffii GN=SELMODRAFT_444956 PE=4 SV=1	OG5_170565	1E-54
D8QQ81	HPVYFVQs#PSR	Putative uncharacterized protein OS=Selaginella moellendorffii GN=SELMODRAFT_75450 PE=4 SV=1	OG5_242975	1E-53
D8R5F8	LMLPSRs#GELDDQGVYMPNAGGPNLK	Putative uncharacterized protein (Fragment) OS=Selaginella moellendorffii GN=SELMODRAFT_85536 PE=4 SV=1	OG5_141673	1E-53
D8RTA3	FSLGs#PAPAGK	Putative uncharacterized protein OS=Selaginella moellendorffii GN=SELMODRAFT_414593 PE=4 SV=1	OG5_189794	1E-53
D8RWC6	Is#Ps#LPLPAR	Putative uncharacterized protein OS=Selaginella moellendorffii GN=SELMODRAFT_442814 PE=4 SV=1	OG5_170648	1E-53
D8T7L5	FETLSYLPDLs#ADQIAK	Ribulose bisphosphate carboxylase small chain OS=Selaginella moellendorffii GN=SELMODRAFT_186173 PE=3 SV=1	OG5_130633	1E-53
D8R5Z2	EEAAPAQAVPYs#PK	Putative uncharacterized protein OS=Selaginella moellendorffii GN=SELMODRAFT_270565 PE=3 SV=1	OG5_144146	1E-52
D8RPX4	LAGGSLAAAAVDs#GEEPHAK	Putative uncharacterized protein OS=Selaginella moellendorffii GN=SELMODRAFT_416566 PE=4 SV=1	OG5_156448	1E-52
D8S186	SNs#LLGGR	Putative uncharacterized protein ABI5C-2 OS=Selaginella moellendorffii GN=ABI5C-2 PE=3 SV=1	OG5_144915	1E-52
D8SNZ8	DSGs#PTIFDK	Putative uncharacterized protein OS=Selaginella moellendorffii GN=SELMODRAFT_121527 PE=4 SV=1	OG5_126794	1E-52
D8SWH7	MSLANSQLSs#K	Putative uncharacterized protein OS=Selaginella moellendorffii GN=SELMODRAFT_183345 PE=4 SV=1	OG5_156326	1E-52
D8S1M9	FFIQPLs#PAEAVGR	Putative uncharacterized protein OS=Selaginella moellendorffii GN=SELMODRAFT_106248 PE=4 SV=1	OG5_147134	1E-51
D8S7Q6	SAs#IEGYVPR	Putative uncharacterized protein OS=Selaginella moellendorffii GN=SELMODRAFT_444189 PE=4 SV=1	OG5_159710	1E-51
D8SN50	DLt#PTHVADR	GRAS family protein OS=Selaginella moellendorffii GN=SELMODRAFT_450025 PE=4 SV=1	OG5_136638	1E-51
D8T160	LFQAITFGDNDNTs#PR	Putative uncharacterized protein OS=Selaginella moellendorffii GN=SELMODRAFT_129649 PE=4 SV=1	OG5_160001	1E-51
D8TCJ9	ENs#GPLKPGVDSIEGTVK	Putative uncharacterized protein OS=Selaginella moellendorffii GN=SELMODRAFT_450884 PE=4 SV=1	OG5_177786	1E-51
D8R958	AEs#AGISLSQIEK	Putative uncharacterized protein (Fragment) OS=Selaginella moellendorffii GN=SELMODRAFT_135228 PE=4 SV=1	OG5_164605	1E-50
D8SF12	TSs#STNLESDR	Putative uncharacterized protein JAC1L3-1 OS=Selaginella moellendorffii GN=JAC1L3-1 PE=4 SV=1	OG5_133904	1E-50
D8QSK7	VAs#LEHLQK	Putative uncharacterized protein OS=Selaginella moellendorffii GN=SELMODRAFT_270282 PE=3 SV=1	OG5_156187	1E-49
D8QYF3	VPGDAs#PLPR	Putative uncharacterized protein OS=Selaginella moellendorffii GN=SELMODRAFT_438486 PE=4 SV=1	OG5_149445	1E-49
D8RVC7	s#PLQEPIR	Putative uncharacterized protein OS=Selaginella moellendorffii GN=SELMODRAFT_174630 PE=4 SV=1	OG5_133351	1E-49
D8SRW1	SLs#QVGALPR	Putative uncharacterized protein OS=Selaginella moellendorffii GN=SELMODRAFT_446486 PE=4 SV=1	OG5_164441	1E-49
D8SYB2	ATALPQISEPGs#PK	Putative uncharacterized protein OS=Selaginella moellendorffii GN=SELMODRAFT_447294 PE=4 SV=1	OG5_134908	1E-49
D8SN62	LSQHSEQEs#PR	Putative uncharacterized protein OS=Selaginella moellendorffii GN=SELMODRAFT_446036 PE=4 SV=1	OG5_150266	1E-48
D8R3G6	SSFLSSHs#FEER	Putative uncharacterized protein OS=Selaginella moellendorffii GN=SELMODRAFT_439307 PE=4 SV=1	OG5_130835	1E-47
D8R6G6	DVVAGs#PER	Putative uncharacterized protein OS=Selaginella moellendorffii GN=SELMODRAFT_270578 PE=4 SV=1	OG5_178073	1E-47
D8REF6	GRs#EEEEAGASGAGGDWDHPAAALHR	Putative uncharacterized protein OS=Selaginella moellendorffii GN=SELMODRAFT_440790 PE=4 SV=1	OG5_141499	1E-47
D8QNN8	DFGs#FR	Putative uncharacterized protein (Fragment) OS=Selaginella moellendorffii GN=SELMODRAFT_15428 PE=4 SV=1	OG5_138586	1E-46
D8QXW2	KLPDt#DDEVDK	Putative uncharacterized protein OS=Selaginella moellendorffii GN=SELMODRAFT_438416 PE=4 SV=1	OG5_130851	1E-46
D8R024	IDNs#QLAEIAK	Putative uncharacterized protein OS=Selaginella moellendorffii GN=SELMODRAFT_166839 PE=3 SV=1	OG5_127249	1E-46
D8S3C6	TVALESSAEs#PTAQK	Putative uncharacterized protein OS=Selaginella moellendorffii GN=SELMODRAFT_443665 PE=4 SV=1	OG5_133106	1E-46
D8S3I8	APPAAs#PPPPVVEAAA	Putative uncharacterized protein OS=Selaginella moellendorffii GN=SELMODRAFT_107473 PE=4 SV=1	OG5_128916	1E-46
D8SEF2	s#PESQALGK	Putative uncharacterized protein OS=Selaginella moellendorffii GN=SELMODRAFT_179107 PE=4 SV=1	OG5_129494	1E-46
D8T2F4	RLs#LPTPK	Putative uncharacterized protein OS=Selaginella moellendorffii GN=SELMODRAFT_447811 PE=4 SV=1	OG5_139535	1E-45
D8RUM3	KLPDt#DDEVDK	Putative uncharacterized protein OS=Selaginella moellendorffii GN=SELMODRAFT_414790 PE=4 SV=1	OG5_130851	1E-44
D8SWW0	Kt#PDELHR	Putative uncharacterized protein OS=Selaginella moellendorffii GN=SELMODRAFT_426594 PE=4 SV=1	OG5_190957	1E-44
D8R5W2	AGARDs#PPR	Putative uncharacterized protein OS=Selaginella moellendorffii GN=SELMODRAFT_407519 PE=4 SV=1	OG5_170883	1E-43
D8RW85	LAEAs#R	Putative uncharacterized protein OS=Selaginella moellendorffii GN=SELMODRAFT_442794 PE=4 SV=1	OG5_190278	1E-43
D8QQ43	s#EDEVPELDDEQSVVEQGTDK	Putative uncharacterized protein (Fragment) OS=Selaginella moellendorffii GN=SELMODRAFT_227148 PE=4 SV=1	OG5_170748	1E-42
D8QWJ5	Ys#PYR	Putative uncharacterized protein OS=Selaginella moellendorffii GN=SELMODRAFT_80254 PE=4 SV=1	OG5_127745	1E-42
D8QX07	NDAWNDDs#DDDDDFTSSK	Putative uncharacterized protein OS=Selaginella moellendorffii GN=SELMODRAFT_438605 PE=4 SV=1	OG5_138721	1E-42
D8RWM8	VLs#IGDK	Putative uncharacterized protein OS=Selaginella moellendorffii GN=SELMODRAFT_415599 PE=4 SV=1	OG5_170684	1E-42
D8S4N2	LVs#SGHGYLVNER	Putative uncharacterized protein OS=Selaginella moellendorffii GN=SELMODRAFT_418095 PE=4 SV=1	OG5_181676	1E-42
D8SQE4	VLs#SPSLAGSAFmETPPSIK	Putative uncharacterized protein OS=Selaginella moellendorffii GN=SELMODRAFT_446318 PE=4 SV=1	OG5_159776	1E-42
D8SSN6	DDEASALs#PK	Putative uncharacterized protein OS=Selaginella moellendorffii GN=SELMODRAFT_425302 PE=4 SV=1	OG5_141257	1E-42
D8SJ31	AIVKDs#EDEDEDER	Putative uncharacterized protein OS=Selaginella moellendorffii GN=SELMODRAFT_422645 PE=4 SV=1	OG5_140432	1E-41
D8R5X8	VKDLt#PR	Putative uncharacterized protein OS=Selaginella moellendorffii GN=SELMODRAFT_439555 PE=4 SV=1	OG5_191017	1E-40
D8RT94	s#EGSLADLR	Putative uncharacterized protein OS=Selaginella moellendorffii GN=SELMODRAFT_414587 PE=4 SV=1	OG5_243766	1E-40
D8RPX7	GIPEEEEGs#Q	Putative uncharacterized protein OS=Selaginella moellendorffii GN=SELMODRAFT_228181 PE=4 SV=1	OG5_128064	1E-39
D8SAA7	VAs#PEETRPSSQQTVPLGK	Putative uncharacterized protein OS=Selaginella moellendorffii GN=SELMODRAFT_444515 PE=4 SV=1	OG5_131086	1E-39
D8SNZ0	SDTEVIs#PR	Putative uncharacterized protein OS=Selaginella moellendorffii GN=SELMODRAFT_446135 PE=4 SV=1	OG5_131058	1E-39
D8SUE4	TNs#WLR	Putative uncharacterized protein OS=Selaginella moellendorffii GN=SELMODRAFT_446795 PE=4 SV=1	OG5_153299	1E-39
D8SWK9	EAs#GGGIGIGTPR	Putative uncharacterized protein (Fragment) OS=Selaginella moellendorffii GN=SELMODRAFT_447083 PE=4 SV=1	OG5_164228	1E-39
D8QU91	GAVGPPt#PGPR	Putative uncharacterized protein OS=Selaginella moellendorffii GN=SELMODRAFT_227307 PE=4 SV=1	OG5_150269	1E-38
D8RHW1	s#QAEDAAt#PQAEK	Putative uncharacterized protein OS=Selaginella moellendorffii GN=SELMODRAFT_171605 PE=4 SV=1	OG5_127053	1E-38
D8RNK0	LVPGHHLDKAs#PR	Putative uncharacterized protein OS=Selaginella moellendorffii GN=SELMODRAFT_413166 PE=4 SV=1	OG5_170438	1E-38
D8QZ59	SAASVPGGGLPs#PPHLQDDR	Putative uncharacterized protein OS=Selaginella moellendorffii GN=SELMODRAFT_438753 PE=4 SV=1	OG5_170503	1E-37
D8RMI9	APLGPSGDLs#FK	Putative uncharacterized protein OS=Selaginella moellendorffii GN=SELMODRAFT_231914 PE=4 SV=1	OG5_147204	1E-37
D8QYY8	Ls#PcWGSK	Putative uncharacterized protein OS=Selaginella moellendorffii GN=SELMODRAFT_80895 PE=4 SV=1	OG5_150360	1E-36
D8R6B8	VWTKPWEs#FK	Putative uncharacterized protein OS=Selaginella moellendorffii GN=SELMODRAFT_85303 PE=4 SV=1	OG5_156637	1E-36
D8RNS3	HDLYADEDGDDs#GLEGQSGTQDLR	Putative uncharacterized protein OS=Selaginella moellendorffii GN=SELMODRAFT_270990 PE=4 SV=1	OG5_158529	1E-36
D8RRV0	AYt#VEFNTcR	Putative uncharacterized protein (Fragment) OS=Selaginella moellendorffii GN=SELMODRAFT_19703 PE=4 SV=1	OG5_156327	1E-36
D8T9F0	DTAMDs#DTEKL	Putative uncharacterized protein OS=Selaginella moellendorffii GN=SELMODRAFT_186621 PE=4 SV=1	OG5_147185	1E-36
D8RPX8	SQcLNs#PGADNK	Putative uncharacterized protein (Fragment) OS=Selaginella moellendorffii GN=SELMODRAFT_17034 PE=4 SV=1	OG5_160109	1E-35
D8SN68	APs#PPVNPK	Putative uncharacterized protein OS=Selaginella moellendorffii GN=SELMODRAFT_423905 PE=4 SV=1	OG5_129256	1E-35
D8QSP2	GGs#PLQAGATVQTPDR	Putative uncharacterized protein OS=Selaginella moellendorffii GN=SELMODRAFT_403831 PE=4 SV=1	OG5_136893	1E-34
D8S7L3	RAs#AGSVQDLGSSAAADVLDYSFVK	Putative uncharacterized protein OS=Selaginella moellendorffii GN=SELMODRAFT_444176 PE=3 SV=1	OG5_139329	1E-34
D8SEY2	DESRITs#PPATR	Putative uncharacterized protein OS=Selaginella moellendorffii GN=SELMODRAFT_445019 PE=4 SV=1	OG5_141078	1E-34
D8S835	DRRPPs#PGESR	Putative uncharacterized protein OS=Selaginella moellendorffii GN=SELMODRAFT_444235 PE=4 SV=1	OG5_170239	1E-33
C7B2J3	VYLGs#ETTR	Photosystem I subunit VII OS=Selaginella moellendorffii GN=psaC PE=4 SV=1	OG5_155541	1E-32
D8SKA0	LIKAINLt#VR	Putative uncharacterized protein OS=Selaginella moellendorffii GN=SELMODRAFT_423009 PE=4 SV=1	OG5_128169	1E-32
D8T9F3	DcGLPAADt#DEEEPHPQETK	Putative uncharacterized protein OS=Selaginella moellendorffii GN=SELMODRAFT_448693 PE=4 SV=1	OG5_127389	1E-32
D8SIS6	t#PGFHDEEWR	Putative uncharacterized protein OS=Selaginella moellendorffii GN=SELMODRAFT_422547 PE=4 SV=1	OG5_141078	1E-31
D8SWA4	t#PVFHDEEWR	Putative uncharacterized protein OS=Selaginella moellendorffii GN=SELMODRAFT_447049 PE=4 SV=1	OG5_141078	1E-31
D8QPU2	ILEEIVs#GR	Putative uncharacterized protein OS=Selaginella moellendorffii GN=SELMODRAFT_437272 PE=4 SV=1	OG5_177734	1E-30
D8S3Y5	SSKPAQPTEPSDPFVQLALPAPPt#PK	Putative uncharacterized protein OS=Selaginella moellendorffii GN=SELMODRAFT_176673 PE=4 SV=1	OG5_129871	1E-30
D8QMK7	AALs#EDEDHR	Putative uncharacterized protein OS=Selaginella moellendorffii GN=SELMODRAFT_437498 PE=4 SV=1	OG5_160232	1E-29
D8R7M4	AALs#EGEDHR	Putative uncharacterized protein OS=Selaginella moellendorffii GN=SELMODRAFT_439827 PE=4 SV=1	OG5_160232	1E-29
D8RYP6	HLs#LPISTGR	Putative uncharacterized protein OS=Selaginella moellendorffii GN=SELMODRAFT_443113 PE=4 SV=1	OG5_150265	1E-29
D8S726	AININEFLRPADGs#PR	Putative uncharacterized protein OS=Selaginella moellendorffii GN=SELMODRAFT_444118 PE=4 SV=1	OG5_128646	1E-29
D8SWP7	LPPDGLLs#PLPDLTLRPVGR	Putative uncharacterized protein OS=Selaginella moellendorffii GN=SELMODRAFT_426541 PE=4 SV=1	OG5_190348	1E-29
D8QNH8	ARs#LTDEDLDELR	Putative uncharacterized protein OS=Selaginella moellendorffii GN=SELMODRAFT_437629 PE=4 SV=1	OG5_153238	1E-28
D8RKA4	VAWDEDNLDYLEANKs#PK	Putative uncharacterized protein OS=Selaginella moellendorffii GN=SELMODRAFT_412171 PE=4 SV=1	OG5_164369	1E-28
D8S6H8	LPAVIQs#PGR	Putative uncharacterized protein OS=Selaginella moellendorffii GN=SELMODRAFT_418826 PE=4 SV=1	OG5_139535	1E-28
D8SHC3	IQRPIs#PK	Putative uncharacterized protein OS=Selaginella moellendorffii GN=SELMODRAFT_422101 PE=4 SV=1	OG5_156620	1E-28
D8QRU1	RFs#LPGTHGR	Putative uncharacterized protein OS=Selaginella moellendorffii GN=SELMODRAFT_437903 PE=4 SV=1	OG5_139535	1E-27
D8R3R6	SDEIQs#PEAEQR	Putative uncharacterized protein OS=Selaginella moellendorffii GN=SELMODRAFT_85007 PE=4 SV=1	OG5_160291	1E-27
D8RDJ8	LSRs#PDHLR	Putative uncharacterized protein OS=Selaginella moellendorffii GN=SELMODRAFT_409640 PE=4 SV=1	OG5_164284	1E-27
D8RFL4	TMs#NIK	Putative uncharacterized protein (Fragment) OS=Selaginella moellendorffii GN=SELMODRAFT_136890 PE=4 SV=1	OG5_150296	1E-27
D8RQS8	EQVAt#PVSR	Putative uncharacterized protein OS=Selaginella moellendorffii GN=SELMODRAFT_413595 PE=4 SV=1	OG5_126719	1E-27
D8SCY0	QQEDAGQFWVPs#PVTVK	Putative uncharacterized protein OS=Selaginella moellendorffii GN=SELMODRAFT_444781 PE=4 SV=1	OG5_140488	1E-27
D8QTQ6	VIAcQLs#VEEDKVSPTSK	Acyl carrier protein (Fragment) OS=Selaginella moellendorffii GN=SELMODRAFT_77495 PE=3 SV=1	OG5_127028	1E-25
D8RAQ7	IAs#PGDHPQVVK	Putative uncharacterized protein OS=Selaginella moellendorffii GN=SELMODRAFT_409212 PE=4 SV=1	OG5_153238	1E-25
D8SVZ1	NVDFLs#EK	Putative uncharacterized protein JAC1L2-1 OS=Selaginella moellendorffii GN=JAC1L2-1 PE=4 SV=1	OG5_133904	1E-25
D8TDF9	EEEs#DDDDAPIASR	Putative uncharacterized protein OS=Selaginella moellendorffii GN=SELMODRAFT_431684 PE=4 SV=1	OG5_134563	1E-25
D8S8J0	VVt#VDQTPGVLYPVVVR	Putative uncharacterized protein (Fragment) OS=Selaginella moellendorffii GN=SELMODRAFT_49753 PE=4 SV=1	OG5_141658	1E-24
D8T3S9	VIASQLs#VEEDKVSPTSK	Acyl carrier protein (Fragment) OS=Selaginella moellendorffii GN=SELMODRAFT_8093 PE=3 SV=1	OG5_127028	1E-24
D8TB48	NVDFLs#EK	Putative uncharacterized protein JAC1L2-2 OS=Selaginella moellendorffii GN=JAC1L2-2 PE=4 SV=1	OG5_133904	1E-24
D8REI4	AVASTSs#PTPASLK	Putative uncharacterized protein OS=Selaginella moellendorffii GN=SELMODRAFT_440806 PE=3 SV=1	OG5_126767	1E-23
D8S9B1	AFFDs#ADWALGK	Putative uncharacterized protein (Fragment) OS=Selaginella moellendorffii GN=SELMODRAFT_29279 PE=4 SV=1	OG5_153208	1E-23
D8RLE8	GITSAFAALs#PR	Putative uncharacterized protein OS=Selaginella moellendorffii GN=SELMODRAFT_441737 PE=4 SV=1	OG5_147225	1E-22
D8RV05	EVGADt#PASGSSKPK	Putative uncharacterized protein OS=Selaginella moellendorffii GN=SELMODRAFT_229416 PE=4 SV=1	OG5_129928	1E-22
D8SVF0	GVs#PPVIPAAAVPSK	Putative uncharacterized protein OS=Selaginella moellendorffii GN=SELMODRAFT_446935 PE=4 SV=1	OG5_205613	1E-22
D8T4S8	mDSs#LGGAEGK	Putative uncharacterized protein OS=Selaginella moellendorffii GN=SELMODRAFT_272149 PE=4 SV=1	OG5_156377	1E-22
D8QWQ8	SSs#GDDSLWAR	Putative uncharacterized protein (Fragment) OS=Selaginella moellendorffii GN=SELMODRAFT_29395 PE=4 SV=1	OG5_147269	1E-21
D8QR39	ANSGGPPVADFDWGTGEt#PR	Putative uncharacterized protein OS=Selaginella moellendorffii GN=SELMODRAFT_437471 PE=4 SV=1	OG5_153393	1E-20
D8R815	SSt#MVTQSINIRPPPLIR	Putative uncharacterized protein OS=Selaginella moellendorffii GN=SELMODRAFT_144593 PE=4 SV=1	OG5_189536	1E-20
D8R9M5	EVELEELETt#PK	Putative uncharacterized protein OS=Selaginella moellendorffii GN=SELMODRAFT_440037 PE=4 SV=1	OG5_169314	1E-20
D8RH77	INs#QLGIR	Putative uncharacterized protein OS=Selaginella moellendorffii GN=SELMODRAFT_411303 PE=4 SV=1	OG5_168339	1E-20
D8RRE4	VSs#GIAESR	Putative uncharacterized protein RAX1-1_1 OS=Selaginella moellendorffii GN=RAX1-1_1 PE=4 SV=1	OG5_147269	1E-20
D8QVM9	VAs#PEETRPSSQQTVPVGK	Putative uncharacterized protein OS=Selaginella moellendorffii GN=SELMODRAFT_404533 PE=4 SV=1	OG5_131086	1E-19
D8RBS2	AAcAs#PELR	Putative uncharacterized protein OS=Selaginella moellendorffii GN=SELMODRAFT_440439 PE=4 SV=1	OG5_184559	1E-19
D8RXA8	VSs#SIAESR	Putative uncharacterized protein OS=Selaginella moellendorffii GN=SELMODRAFT_103396 PE=4 SV=1	OG5_147269	1E-19
D8S0E7	EAs#EDEDMGFSLFD	Putative uncharacterized protein OS=Selaginella moellendorffii GN=SELMODRAFT_105823 PE=4 SV=1	OG5_150239	1E-19
D8S9Y7	s#EDLSNATGLGEALSSAK	ROCO family protein OS=Selaginella moellendorffii GN=SELMODRAFT_451416 PE=4 SV=1	OG5_178128	1E-19
D8SRW2	TLs#EGAAMR	Putative uncharacterized protein OS=Selaginella moellendorffii GN=SELMODRAFT_446487 PE=4 SV=1	rcom|29905.m000430	1E-19
D8SW70	MSLANSQLSs#K	Putative uncharacterized protein OS=Selaginella moellendorffii GN=SELMODRAFT_126235 PE=4 SV=1	OG5_156326	1E-18
D8T2H6	SGEEs#PNALEAK	Putative uncharacterized protein OS=Selaginella moellendorffii GN=SELMODRAFT_229512 PE=4 SV=1	OG5_178219	1E-17
D8QYU5	VSELs#EVR	Putative uncharacterized protein OS=Selaginella moellendorffii GN=SELMODRAFT_405518 PE=4 SV=1	OG5_178291	1E-16
D8RJ04	GISHLGPLIQcVs#PDR	Putative uncharacterized protein OS=Selaginella moellendorffii GN=SELMODRAFT_411776 PE=4 SV=1	OG5_139848	1E-16
D8S5Y9	VFs#TGDLPGAGFK	Putative uncharacterized protein OS=Selaginella moellendorffii GN=SELMODRAFT_443974 PE=4 SV=1	rcom|30078.m002354	1E-15
D8QTI0	VEs#PQDQGGSNEINHSAHPVEPPHR	Putative uncharacterized protein OS=Selaginella moellendorffii GN=SELMODRAFT_437770 PE=4 SV=1	OG5_135110	1E-14
D8R5M7	QQQQQPQs#PPPPQAER	Putative uncharacterized protein OS=Selaginella moellendorffii GN=SELMODRAFT_407447 PE=4 SV=1	OG5_135565	1E-14
D8T8C7	KQPLPVSEs#DAEEEAPPAK	Putative uncharacterized protein OS=Selaginella moellendorffii GN=SELMODRAFT_430108 PE=4 SV=1	OG5_144888	1E-14
D8QX67	DRHPSTGINPs#PK	Putative uncharacterized protein OS=Selaginella moellendorffii GN=SELMODRAFT_405387 PE=4 SV=1	OG5_164333	1E-13
D8QZI6	AGSGGRPAs#PVKNDSELYK	Putative uncharacterized protein (Fragment) OS=Selaginella moellendorffii GN=SELMODRAFT_81777 PE=4 SV=1	OG5_189664	1E-13
D8RWC2	AGSGGRPAs#PVKNDNELYK	Putative uncharacterized protein (Fragment) OS=Selaginella moellendorffii GN=SELMODRAFT_103119 PE=4 SV=1	OG5_189664	1E-13
D8T873	APAALt#PPAQK	Putative uncharacterized protein OS=Selaginella moellendorffii GN=SELMODRAFT_272232 PE=4 SV=1	osat|NP_001045151	1E-13
D8QU50	VQAs#PSGNTLGEDR	Putative uncharacterized protein OS=Selaginella moellendorffii GN=SELMODRAFT_404055 PE=4 SV=1	osat|NP_001050144	1E-12
D8SF74	LTESLs#AK	Putative uncharacterized protein OS=Selaginella moellendorffii GN=SELMODRAFT_421413 PE=4 SV=1	OG5_212507	1E-12
D8SQE0	SAs#GKFEDLSSEAQR	Putative uncharacterized protein OS=Selaginella moellendorffii GN=SELMODRAFT_157425 PE=4 SV=1	OG5_135425	1E-12
D8QSC0	IEDAGLEDTALs#PDGIQEAFR	Putative uncharacterized protein OS=Selaginella moellendorffii GN=SELMODRAFT_403729 PE=4 SV=1	OG5_170788	1E-11
D8RIL4	DAs#PPGYEAR	Putative uncharacterized protein OS=Selaginella moellendorffii GN=SELMODRAFT_441325 PE=4 SV=1	OG5_133260	1E-11
D8RM79	SQs#FNLR	Putative uncharacterized protein OS=Selaginella moellendorffii GN=SELMODRAFT_451017 PE=4 SV=1	OG5_132010	1E-11
D8RWV7	DLs#PEPMR	Putative uncharacterized protein OS=Selaginella moellendorffii GN=SELMODRAFT_442887 PE=4 SV=1	OG5_135403	1E-11
D8T287	NLs#LTK	Putative uncharacterized protein OS=Selaginella moellendorffii GN=SELMODRAFT_447777 PE=4 SV=1	OG5_170792	1E-11
D8T860	NLs#LTK	Putative uncharacterized protein OS=Selaginella moellendorffii GN=SELMODRAFT_448558 PE=4 SV=1	OG5_170792	1E-11
D8TBQ7	SQs#FNLR	Putative uncharacterized protein OS=Selaginella moellendorffii GN=SELMODRAFT_451018 PE=4 SV=1	OG5_132010	1E-11
D8R5Q7	ENESTIASPGs#PK	Putative uncharacterized protein OS=Selaginella moellendorffii GN=SELMODRAFT_439529 PE=4 SV=1	atha|NP_193519	1E-10
D8RHM4	DYEt#DNPGDER	Putative uncharacterized protein OS=Selaginella moellendorffii GN=SELMODRAFT_441074 PE=4 SV=1	OG5_137585	1E-10
D8RSI1	LHLs#PK	Putative uncharacterized protein OS=Selaginella moellendorffii GN=SELMODRAFT_442322 PE=4 SV=1	OG5_144870	1E-10
D8QS47	s#PLPVR	Putative uncharacterized protein OS=Selaginella moellendorffii GN=SELMODRAFT_403662 PE=4 SV=1	OG5_129722	1E-9
D8RC62	LPPGSPAPGs#PSVASK	Putative uncharacterized protein OS=Selaginella moellendorffii GN=SELMODRAFT_440505 PE=4 SV=1	OG5_177394	1E-9
D8RPM0	SKs#IAVPR	Putative uncharacterized protein OS=Selaginella moellendorffii GN=SELMODRAFT_413482 PE=4 SV=1	OG5_189536	1E-9
D8R6I7	IVPIGVAHs#R	Putative uncharacterized protein KRP2-1 OS=Selaginella moellendorffii GN=KRP2-1 PE=4 SV=1	OG5_170352	1E-7
D8RVD7	TGAAQGDVVDAEPs#EGLVEDK	Putative uncharacterized protein OS=Selaginella moellendorffii GN=SELMODRAFT_415212 PE=4 SV=1	OG5_211889	1E-7
D8SBY9	s#DDYSGGGYGK	Putative uncharacterized protein (Fragment) OS=Selaginella moellendorffii GN=SELMODRAFT_25835 PE=4 SV=1	OG5_242678	1E-7
D8SPX1	YVGEEEEs#EGYGGR	Putative uncharacterized protein OS=Selaginella moellendorffii GN=SELMODRAFT_446260 PE=4 SV=1	nvec|fgenesh1_pg.scaffold_2210000001	1E-7
D8S1Q1	DTMMQs#PVR	Putative uncharacterized protein OS=Selaginella moellendorffii GN=SELMODRAFT_443467 PE=4 SV=1	OG5_150237	1E-6
D8SBY8	s#DDYSSGYGK	Putative uncharacterized protein OS=Selaginella moellendorffii GN=SELMODRAFT_444666 PE=4 SV=1	OG5_127263	1E-6
D8QNZ3	SGPEPPt#PK	Putative uncharacterized protein OS=Selaginella moellendorffii GN=SELMODRAFT_437699 PE=4 SV=1	#N/A	#N/A
D8QQ52	t#ISDSSLVAQAQASSR	Putative uncharacterized protein OS=Selaginella moellendorffii GN=SELMODRAFT_402278 PE=4 SV=1	#N/A	#N/A
D8QRV1	DENt#AVt#VAR	Putative uncharacterized protein OS=Selaginella moellendorffii GN=SELMODRAFT_403578 PE=4 SV=1	#N/A	#N/A
D8QSM7	VVEELGs#EEEGSETSESGGSTAR	Putative uncharacterized protein OS=Selaginella moellendorffii GN=SELMODRAFT_403819 PE=4 SV=1	#N/A	#N/A
D8QUU1	YKs#DDDY	Putative uncharacterized protein OS=Selaginella moellendorffii GN=SELMODRAFT_438182 PE=4 SV=1	#N/A	#N/A
D8QWQ6	KVs#IER	Putative uncharacterized protein OS=Selaginella moellendorffii GN=SELMODRAFT_438556 PE=4 SV=1	#N/A	#N/A
D8QZ63	IAESNTEELPEEEcLDs#PIVK	Putative uncharacterized protein OS=Selaginella moellendorffii GN=SELMODRAFT_438756 PE=4 SV=1	#N/A	#N/A
D8QZJ4	NALMGs#PK	Putative uncharacterized protein OS=Selaginella moellendorffii GN=SELMODRAFT_438802 PE=4 SV=1	#N/A	#N/A
D8R0X2	AFKs#PPR	Putative uncharacterized protein OS=Selaginella moellendorffii GN=SELMODRAFT_406615 PE=4 SV=1	#N/A	#N/A
D8R104	KQEGMs#PGASPSGVEPK	Putative uncharacterized protein OS=Selaginella moellendorffii GN=SELMODRAFT_439184 PE=4 SV=1	#N/A	#N/A
D8R4G8	RGs#GDFGYDEDAFTR	Putative uncharacterized protein OS=Selaginella moellendorffii GN=SELMODRAFT_439443 PE=4 SV=1	#N/A	#N/A
D8R4X2	SVMDLFs#PR	Putative uncharacterized protein OS=Selaginella moellendorffii GN=SELMODRAFT_439673 PE=4 SV=1	#N/A	#N/A
D8RBM6	LANPLLAs#PK	Putative uncharacterized protein OS=Selaginella moellendorffii GN=SELMODRAFT_409496 PE=4 SV=1	#N/A	#N/A
D8RD18	ELEELQAt#PK	Putative uncharacterized protein SMR2b OS=Selaginella moellendorffii GN=SMR2b PE=4 SV=1	#N/A	#N/A
D8RD58	EDs#LESAMSK	Putative uncharacterized protein OS=Selaginella moellendorffii GN=SELMODRAFT_440639 PE=4 SV=1	#N/A	#N/A
D8RG88	KHs#NVEEWVR	Putative uncharacterized protein OS=Selaginella moellendorffii GN=SELMODRAFT_410905 PE=4 SV=1	#N/A	#N/A
D8RHN5	GVVIMs#FK	Putative uncharacterized protein OS=Selaginella moellendorffii GN=SELMODRAFT_410993 PE=4 SV=1	#N/A	#N/A
D8RM76	SHs#PPLINQK	Putative uncharacterized protein OS=Selaginella moellendorffii GN=SELMODRAFT_441701 PE=4 SV=1	#N/A	#N/A
D8RPD0	SLAVVDPGLDDPSYLs#DEER	Putative uncharacterized protein OS=Selaginella moellendorffii GN=SELMODRAFT_441980 PE=4 SV=1	#N/A	#N/A
D8RRI8	DLDt#PPPDDTLALTASK	Putative uncharacterized protein OS=Selaginella moellendorffii GN=SELMODRAFT_414066 PE=4 SV=1	#N/A	#N/A
D8RUY5	ASVAPGAs#DAEEDKNVEVVR	Putative uncharacterized protein OS=Selaginella moellendorffii GN=SELMODRAFT_415080 PE=4 SV=1	#N/A	#N/A
D8RV07	FSQLLTFNPs#PVVEGR	Putative uncharacterized protein OS=Selaginella moellendorffii GN=SELMODRAFT_442642 PE=4 SV=1	#N/A	#N/A
D8RWB4	NALMGs#PK	Putative uncharacterized protein OS=Selaginella moellendorffii GN=SELMODRAFT_442807 PE=4 SV=1	#N/A	#N/A
D8S0I6	AEEs#PVGMSK	Putative uncharacterized protein OS=Selaginella moellendorffii GN=SELMODRAFT_443333 PE=4 SV=1	#N/A	#N/A
D8S302	DVPPPTPTPAPAEEVAt#PTPTPAEEVPPAEK	Putative uncharacterized protein OS=Selaginella moellendorffii GN=SELMODRAFT_443621 PE=4 SV=1	#N/A	#N/A
D8S889	DVPPPTPTPAPAEEVTt#PTPTPAEK	Putative uncharacterized protein OS=Selaginella moellendorffii GN=SELMODRAFT_444248 PE=4 SV=1	#N/A	#N/A
D8S8I2	SLLSALNKAs#PPSR	Putative uncharacterized protein OS=Selaginella moellendorffii GN=SELMODRAFT_419311 PE=4 SV=1	#N/A	#N/A
D8S8M4	FHDAQEELPDFPTLDAQGNVPPEEHPt#PK	Putative uncharacterized protein OS=Selaginella moellendorffii GN=SELMODRAFT_444278 PE=4 SV=1	#N/A	#N/A
D8S8U7	EGGGGGMDTAKLPDGVVDIDHPGt#PR	Putative uncharacterized protein OS=Selaginella moellendorffii GN=SELMODRAFT_419404 PE=4 SV=1	#N/A	#N/A
D8SH51	QDGGESAs#PGFDTGGR	Putative uncharacterized protein OS=Selaginella moellendorffii GN=SELMODRAFT_422034 PE=4 SV=1	#N/A	#N/A
D8SIJ8	VDy#LNs#LK	Putative uncharacterized protein OS=Selaginella moellendorffii GN=SELMODRAFT_422293 PE=4 SV=1	#N/A	#N/A
D8SK57	SFAFPILPFEWNAs#PAR	Putative uncharacterized protein OS=Selaginella moellendorffii GN=SELMODRAFT_422973 PE=4 SV=1	#N/A	#N/A
D8SLZ0	VGALDEANSSDSEQQQPLEEGAt#PR	Putative uncharacterized protein OS=Selaginella moellendorffii GN=SELMODRAFT_445871 PE=4 SV=1	#N/A	#N/A
D8SMI6	VVEQHQQQEAAs#EDDHGLLR	Putative uncharacterized protein OS=Selaginella moellendorffii GN=SELMODRAFT_446012 PE=4 SV=1	#N/A	#N/A
D8SNF1	DQPAPs#PTPSR	Putative uncharacterized protein OS=Selaginella moellendorffii GN=SELMODRAFT_446063 PE=4 SV=1	#N/A	#N/A
D8SQ55	VEAASAPKs#EETAL	Putative uncharacterized protein OS=Selaginella moellendorffii GN=SELMODRAFT_446289 PE=4 SV=1	#N/A	#N/A
D8SV41	DDVVQDGGAAQs#PR	Putative uncharacterized protein OS=Selaginella moellendorffii GN=SELMODRAFT_446880 PE=4 SV=1	#N/A	#N/A
D8T1S2	GFVDLs#PR	Putative uncharacterized protein OS=Selaginella moellendorffii GN=SELMODRAFT_447716 PE=4 SV=1	#N/A	#N/A
D8T791	GGGDs#PGFQR	Putative uncharacterized protein OS=Selaginella moellendorffii GN=SELMODRAFT_448430 PE=4 SV=1	#N/A	#N/A
D8TAK7	TLs#PEAHDVR	Putative uncharacterized protein OS=Selaginella moellendorffii GN=SELMODRAFT_430804 PE=4 SV=1	#N/A	#N/A
D8TC69	ATELFDEPLAAASRPs#PGIK	Putative uncharacterized protein OS=Selaginella moellendorffii GN=SELMODRAFT_431313 PE=4 SV=1	#N/A	#N/A
D8TDL6	NPFLHPDs#PVSGTQR	Putative uncharacterized protein OS=Selaginella moellendorffii GN=SELMODRAFT_163151 PE=4 SV=1	#N/A	#N/A
(1) Phosphosite is indicated with lower case and followed by #.
(2) Sequence ID of best hit is provided when no orthogroups are assigned.
(3) #N/A = no hits were retrieved. These are considered Sm-specific proteins.
