# Supplementary material for: Phosphoproteomic analysis of the non-seed vascular plant model Selaginella moellendorffii
Source: Proteome Sci. 2014 Mar 17;12:16. doi: 10.1186/1477-5956-12-16 (PMC4022089; doi:10.1186/1477-5956-12-16)
Supplement: Additional file 4: Table S3 — List of Selaginella phosphopeptides with the KXXS motif. [file 1477-5956-12-16-S4.xlsx]

## Sheet: Sheet1
Table S3. List of Selaginella phosphopeptides with the KXXS motif
....K..S.......	Protein Accession	OrthoMCL Group(1)	OrthoMCL E-value
TSLKKLDSFGRWMSR	D8RLU7	OG5_139085	1e-181
AEGKKFQSFKKVARS	D8REX7	OG5_127112	1e-181
PPPSKSLSINGRIDR	D8QSV0	OG5_147170	1e-181
KALQKANSFVAGSLP	D8QPW0	OG5_129752	1e-181
TQFRKLLSIERSPPI	D8QMK6	OG5_126761	1e-181
EPEVKNASLGIPLRG	D8QX72	OG5_126753	1e-181
HSLQKKRSAPSTPIK	D8R0I2	OG5_128435	1e-181
LTSSKYLSVLPKGIS	D8SAZ4	OG5_129192	1e-181
IVSFKVDSDVISLDG	D8S2H0	OG5_137526	1e-181
LIKKKGLSFKVVDQS	D8QZB7	OG5_138531	1e-181
AVQCKVASDLPKLVE	D8RGJ4	OG5_126923	1e-181
SRDGKSYSTNLAYTP	D8RWQ7	OG5_134848	1e-181
PVPGKAHSDINLSEL	D8RF74	OG5_130242	1e-181
PKLSKRLSLSNRLSK	D8QY30	OG5_156420	1e-175
QCLKKQQSWTYDEAT	D8T289	OG5_127536	1e-164
HAESKKISFKGDVYS	D8RMJ8	OG5_170382	1e-159
AELRKIPSVASSTTE	D8RLL7	OG5_126683	1e-140
RTLEKLQSIGKHKLD	D8QSN2	OG5_156332	1e-136
RRDRKEESAPAESEP	D8S0D1	OG5_128375	1e-134
RKTGKASSVGGGSPW	D8QN27	OG5_130559	1e-129
DNLKKLDSFGRWVMQ	D8S1Q0	OG5_139085	1e-126
XXMAKDASKESEAFV	D8RKL8	OG5_131684	1e-126
KVTKKSSSSGDANRP	D8RTB9	OG5_141664	1e-113
KVTKKSSSSGGANRP	D8SQR2	OG5_141664	1e-113
KKVTKKSSSSGDANR	D8RTB9	OG5_141664	1e-113
PMDRKESSVPDEPRE	D8SSU7	OG5_164627	1e-96
HHGRKSDSFLIRLRD	D8SNV5	OG5_126754	1e-93
RPSSKVLSWHRSPDR	D8S7G4	OG5_152927	1e-81
EAIRKSLSIGRGGKV	D8QWD9	OG5_127865	1e-78
SAVAKVFSVQRSRLK	D8S613	OG5_147308	1e-65
GALSKASSFLLARRA	D8QWS3	OG5_150342	1e-54
YELAKENSGPLKPGV	D8TCJ9	OG5_177786	1e-51
EFQKKRLSLPTPKIK	D8T2F4	OG5_139535	1e-45
RRVAKVLSIGDKSAK	D8RWM8	OG5_170684	1e-42
QPIGKVLSSPSLAGS	D8SQE4	OG5_159776	1e-42
KPFMKLGSYLSRRKS	D8QSP2	OG5_136893	1e-34
RETGKVFSTGDLPGA	D8S5Y9	rcom|30078.m002354	1e-15
GGRSKNSSNYDDNED	D8SBY8	OG5_127263	1e-06
(1) Sequence ID of best hit is provided when no orthogroups were assigned.
