# Supplementary material for: Phosphoproteomic analysis of the non-seed vascular plant model Selaginella moellendorffii
Source: Proteome Sci. 2014 Mar 17;12:16. doi: 10.1186/1477-5956-12-16 (PMC4022089; doi:10.1186/1477-5956-12-16)
Supplement: Additional file 5: Table S4 — List of Selaginella phosphopeptides with conserved phosphosites in other plant phosphopeptides. [file 1477-5956-12-16-S5.xlsx]

## Sheet: Sheet1
Table S4. List of Selaginella phosphopeptides with conserved phosphosites in other plant phosphopeptides
Protein accession	Phosphopeptide Sequence(1)	OrthoMCL Group	OrthoMCL E-value	A. thaliana Blast Hit	Blast Hit E-value	MapManBin No.	Bin Name	Plants with phosphopeptide matched to the Selaginella phosphosite
								Arabidopsis thaliana	Brassica napus	Glycine max	Medicago truncatula	Nicotiana tabacum	Oryza sativa	Solanum tuberosum	Zea mays
C7B2K3	SPt#GEIIFGGETMR	OG5_172393	1e-181	ATCG00280.1	0	1.1.1.2	PS.lightreaction.photosystem II.PSII polypeptide subunits	ü
D8QNH8	ARs#LTDEDLDELR	OG5_153238	1e-28	AT1G05870.4	4e-32	--	--	ü
D8QPV7	KVEPEEEs#DDDMGLSLFD	OG5_127051	1e-129	AT2G40010.1	2e-160	29.2.1.2.2.80	protein.synthesis.ribosomal protein.eukaryotic.60S subunit.P0	ü	ü	ü	ü		ü		ü
D8QQ81	HPVYFVQs#PSR	OG5_242975	1e-53	AT1G45688.1	8e-55	35.2	not assigned.unknown	ü		ü
D8QQP6	APPPANs#PLVGSLPK	OG5_136634	1e-181	AT1G80490.2	0	35.1	not assigned.no ontology	ü		ü
D8QR39	ANSGGPPVADFDWGTGEt#PR	OG5_153393	1e-20	AT1G15340.1	6e-28	27.3.59	RNA.regulation of transcription.Methyl binding domain proteins			ü
D8QRW3	AGGs#SGNLVDAAR	OG5_132423	1e-80	AT5G64813.1	3e-97	30.5	signalling.G-proteins	ü		ü	ü		ü
D8QRW3	AGGSs#GNLVDAAR	OG5_132423	1e-80	AT5G64813.1	3e-97	30.5	signalling.G-proteins	ü		ü	ü		ü
D8QSB6	DLGs#GNFGVAR	OG5_137540	1e-153	AT4G33950.1	0	29.4; 29.4.1	protein.postranslational modification; protein.postranslational modification.kinase	ü
D8QT19	SSGDELGGs#QR	OG5_137067	1e-181	AT4G22130.1	0	29.4.1.57	protein.postranslational modification.kinase.receptor like cytoplasmatic kinase VII; signalling.receptor kinases.leucine rich repeat V						ü
D8QTY5	VEKPRPEt#PISENEIR	OG5_129273	1e-67	AT1G20220.1	3e-63	27.3.67	RNA.regulation of transcription.putative transcription regulator	ü		ü	ü		ü
D8QU29	YHGHs#MSDPGSTYR	OG5_127216	1e-176	AT1G59900.1	0	8.1.1.1	TCA / org.transformation.TCA.pyruvate DH.E1	ü		ü	ü		ü	ü
D8QU58	QAFDDAIAELDTLs#EESYK	OG5_126706	1e-129	AT1G26480.1	3e-151	30.7	signalling.14-3-3 proteins						ü
D8QUP5	SGFATVEKEPIGSLt#PMLGDK	OG5_128840	1e-139	AT5G16780.1	6e-156	35.1	not assigned.no ontology			ü
D8QVP0	TIQFVDWcPt#GFK	OG5_126605	1e-181	AT1G50010.1	0	35.2	not assigned.unknown	ü		ü	ü	ü	ü
D8QWJ2	QLs#LDRFENEGLGVTR	OG5_132764	1e-181	AT4G03080.1	0	29.4	protein.postranslational modification	ü		ü	ü		ü
D8QWQ6	HAVPLs#PQWLSAK	#N/A	#N/A	AT1G24300.2	9e-31	--	--	ü
D8QX07	NDAWNDDs#DDDDDFTSSK	OG5_138721	1e-42	AT1G55040.1	2e-40	30.5	signalling.G-proteins						ü
D8QX62	RVPKPs#GSPPVPVMHs#PPRPVTVK	OG5_128357	1e-181	AT1G77180.2	0	28.1	DNA.synthesis/chromatin structure	ü		ü	ü		ü		ü
D8QX85	LEcSTSSSSs#SPR	OG5_128931	1e-67	AT2G36900.1	5e-82	31.4	cell.vesicle transport	ü		ü	ü		ü
D8QX94	DGHFLKt#ScGSPNYAAPEVISGK	OG5_126655	1e-181	AT3G01090.2	0	29.4.1	protein.postranslational modification.kinase	ü			ü		ü
D8QXA8	NFRPDs#LLGEGGFGSVFK	OG5_147118	1e-163	AT5G15080.1	0	29.4.1.57	protein.postranslational modification.kinase.receptor like cytoplasmatic kinase VII	ü		ü
D8QXD4	IWENVs#DDGESEK	OG5_128197	1e-181	AT5G07350.2	0	27.3.73	RNA.regulation of transcription.Zn-finger(CCHC)	ü
D8QXW2	KLPDt#DDEVDK	OG5_130851	1e-46	AT5G63550.2	2e-38	--	--						ü
D8QYU8	SFSNDQNAQLt#NR	OG5_128263	1e-160	AT5G10270.1	0	31.3	cell.cycle			ü
D8QYX6	SLLAAPADGAAAAAADSSSPs#PSGSSR	OG5_129137	1e-181	AT1G17760.1	0	35.1	not assigned.no ontology	ü					ü
D8QZI9	TIQFVDWcPt#GFK	OG5_126605	1e-181	AT1G50010.1	0	35.2	not assigned.unknown	ü		ü	ü	ü	ü
D8QZR7	AMKs#PDPLEEQR	OG5_129183	1e-149	AT1G67580.2	9e-172	29.4.1	protein.postranslational modification.kinase	ü					ü
D8QZX4	VVLEGGs#DDEGASTEAHGR	OG5_128125	1e-181	AT1G64790.2	0	35.1	not assigned.no ontology	ü			ü		ü
D8R055	GVSs#WNFDVEDLK	OG5_128703	1e-176	AT5G14720.1	0	29.4	protein.postranslational modification			ü			ü
D8R071	LVAGDDEGNVAPSPs#PAAK	OG5_126599	1e-181	AT1G32490.1	0	27.1.2	RNA.processing.RNA helicase						ü
D8R0I2	VQs#LDELHSLQK	OG5_128435	1e-181	AT5G65690.1	0	6.4	gluconeogenese/ glyoxylate cycle.PEPCK				ü
D8R0I2	SAPSt#PIKGTt#PK	OG5_128435	1e-181	AT5G65690.1	0	6.4	gluconeogenese/ glyoxylate cycle.PEPCK				ü
D8R0I2	SAPSTPIKGTt#PK	OG5_128435	1e-181	AT5G65690.1	0	6.4	gluconeogenese/ glyoxylate cycle.PEPCK				ü
D8R2K8	Gs#PDYGGGRPR	OG5_142601	1e-88	AT2G46610.1	2e-79	27.1.1	RNA.processing.splicing			ü	ü		ü
D8R365	RPAVDs#EPSs#PK	OG5_126729	1e-181	AT3G05030.1	0	34.14	transport.unspecified cations	ü		ü			ü
D8R365	RPAVDs#EPSs#PK	OG5_126729	1e-181	AT3G05030.1	0	34.14	transport.unspecified cations	ü		ü			ü
D8R365	GFVPILPGs#PGSS	OG5_126729	1e-181	AT3G05030.1	0	34.14	transport.unspecified cations	ü		ü			ü
D8R369	LQSERPVs#PEK	OG5_126719	1e-90	AT5G14270.2	3e-100	--	--	ü
D8R3F1	HTSILDDPFDDPPELAELIPDRs#PELKPEEGIDVR	OG5_129019	1e-153	AT1G53720.1	0	31.3	cell.cycle						ü
D8R4C3	DLAMNKFDWDHPQHLQPLs#PTASSNSVR	OG5_126979	1e-181	AT5G15490.1	0	10.1.4	cell wall.precursor synthesis.UGD	ü		ü	ü		ü		ü
D8R4T7	GGMt#SHAAVVAR	OG5_127082	1e-181	AT4G15530.6	0	4.4	glycolysis.PPFK	ü			ü		ü		ü
D8R4T7	GGMTs#HAAVVAR	OG5_127082	1e-181	AT4G15530.6	0	4.4	glycolysis.PPFK	ü			ü		ü		ü
D8R5E8	KNQLSAHQDs#GDEGQTQER	OG5_127493	1e-181	AT1G36160.2	0	11.1.1	lipid metabolism.FA synthesis and FA elongation.Acetyl CoA Carboxylation	ü
D8R651	VHAcVGGt#DVR	OG5_126984	1e-181	AT3G13920.1	0	29.2.3	protein.synthesis.initiation	ü		ü	ü		ü
D8R965	APSEEFSTPLSs#PR	OG5_130591	1e-134	AT3G04470.1	9e-142	35.2	not assigned.unknown	ü					ü
D8RAA9	SFSNDQNALLt#NR	OG5_128263	1e-181	AT5G64960.1	0	31.3	cell.cycle			ü
D8RAQ7	s#LTDDDLEELR	OG5_153238	1e-25	AT1G05870.4	1e-17	35.2	not assigned.unknown	ü
D8RD29	RSQAEAEDLs#PPR	OG5_128700	1e-105	AT1G31870.2	4e-84	35.2	not assigned.unknown						ü
D8RD29	NQAEEVVDLs#PPR	OG5_128700	1e-105	AT1G31870.2	4e-84	35.2	not assigned.unknown						ü
D8REI1	GIDDPLLSGSVs#DTGLLR	OG5_126850	1e-153	AT4G38360.2	2e-168	35.2	not assigned.unknown			ü
D8RF63	EIs#DDEEEEEK	OG5_126623	1e-181	AT5G56000.1	0	20.2.1	stress.abiotic.heat	ü		ü	ü		ü
D8RFF3	DEEGEEEEEEAELEHAAVs#EEDDHVK	OG5_129338	1e-181	AT2G39260.1	0	29.2.99	protein.synthesis.misc						ü
D8RG25	As#DDGYSSDSVLK	OG5_127453	1e-181	AT1G12360.1	0	31.4	cell.vesicle transport	ü					ü
D8RG25	ASDDGYSs#DSVLK	OG5_127453	1e-181	AT1G12360.1	0	31.4	cell.vesicle transport	ü					ü
D8RG53	RVPs#LEFPSESDSGLGSSQVPASDDFK	OG5_128380	1e-181	AT3G08850.1	0	35.1	not assigned.no ontology	ü
D8RGA4	KPAAAAGAAAAAs#P	OG5_127553	1e-97	AT3G47810.3	5e-117	26.27	misc.calcineurin-like phosphoesterase family protein	ü	ü	ü	ü		ü		ü
D8RHD1	GILAMDEs#NATcGK	OG5_127143	1e-179	AT2G01140.1	0	1.3.6	PS.calvin cyle.aldolase	ü		ü			ü
D8RHN0	IIGAt#NPAASAPGTIR	OG5_126708	1e-72	AT4G09320.1	4e-91	23.4.10	nucleotide metabolism.phosphotransfer and pyrophosphatases.nucleoside diphosphate kinase			ü
D8RHS0	EAAPAVSs#PDRK	OG5_128135	1e-181	AT1G20200.1	0	29.5.11.20	protein.degradation.ubiquitin.proteasom								ü
D8RHS0	EAAPAVs#SPDR	OG5_128135	1e-181	AT1G20200.1	0	29.5.11.20	protein.degradation.ubiquitin.proteasom								ü
D8RKK4	SNs#FVGTEEYIAPEIIK	OG5_129514	1e-181	AT3G45780.2	0	30.11	signalling.light	ü					ü
D8RKL8	AGSALKALGs#FR	OG5_131684	1e-126	AT2G16850.1	1e-120	34.19.1	transport.Major Intrinsic Proteins.PIP	ü			ü
D8RKU2	VDs#QGQIcGATFK	OG5_164533	1e-79	AT5G43830.1	8e-83	35.2	not assigned.unknown	ü		ü
D8RMG5	ALs#PDRNDAFAMGDK	OG5_127822	1e-181	AT5G64270.1	0	27.1.1	RNA.processing.splicing	ü			ü		ü
D8RMG5	WDETPRPGGGVTPGPGVAWDATPSIGGVPGAAt#PK	OG5_127822	1e-181	AT5G64270.1	0	27.1.1	RNA.processing.splicing	ü			ü		ü
D8RMG5	VLEAPASYVPIRt#PAR	OG5_127822	1e-181	AT5G64270.1	0	27.1.1	RNA.processing.splicing	ü			ü		ü
D8RMW5	GYDs#DDDMPVR	OG5_152214	1e-71	AT1G32400.3	8e-55	33.99	development.unspecified	ü
D8RPK5	AHGPAVGLPTEDDMGNs#EVGHNALGAGR	OG5_129051	1e-181	AT1G09780.1	0	4.11	glycolysis.phosphoglycerate mutase	ü		ü		ü	ü		ü
D8RPR8	EIs#DDEEEEEK	OG5_126623	1e-181	AT5G56000.1	0	20.2.1	stress.abiotic.heat	ü		ü	ü		ü
D8RQX3	VEVEEEPEIIEs#EVELDEDGIVPADNDPPQK	OG5_129249	1e-88	AT4G22670.1	8e-100	26.33*	misc.tetratricopeptide repeat (TPR) unknown function	ü
D8RSN0	RSQAEAEDLs#PPR	OG5_128700	1e-100	AT1G31870.2	2e-87	35.2	not assigned.unknown						ü
D8RSN0	NQAEEVVDLs#PPR	OG5_128700	1e-100	AT1G31870.2	2e-87	35.2	not assigned.unknown						ü
D8RT06	SMs#FVGTHEYLAPEIIK	OG5_137520	1e-181	AT5G47750.1	0	29.4	protein.postranslational modification	ü					ü
D8RU42	GSQQGLGGQSs#PAAVTSSLHK	OG5_150207	1e-103	AT2G16400.1	7e-90	27.3.22	RNA.regulation of transcription.HB,Homeobox transcription factor family						ü
D8RUM3	KLPDt#DDEVDK	OG5_130851	1e-44	AT5G55660.1	3e-33	35.2	not assigned.unknown						ü
D8RWQ7	SYs#TNLAYTPPEYLR	OG5_134848	1e-181	AT5G59010.1	0	29.4.1.52	protein.postranslational modification.kinase.receptor like cytoplasmatic kinase II	ü					ü
D8RXY9	DSALESs#PDSSSHGSS	OG5_136637	1e-118	AT1G06750.1	1e-123	35.2	not assigned.unknown	ü
D8RYP6	QSs#SPASLLSR	OG5_150265	1e-29	AT2G42280.1	1e-37	27.3.6	RNA.regulation of transcription.bHLH,Basic Helix-Loop-Helix family						ü
D8RZ45	LTs#FEALQSATK	OG5_129964	1e-181	AT1G74910.2	0	2.1.2.1	major CHO metabolism.synthesis.starch.AGPase	ü		ü	ü		ü
D8RZA1	NFRPDs#WIGEGGFGHVFK	OG5_147118	1e-147	AT5G15080.1	2e-169	29.4.1.57	protein.postranslational modification.kinase.receptor like cytoplasmatic kinase VII	ü		ü
D8RZK7	TETENGLPPTPVt#PR	OG5_170386	1e-181	AT1G68750.1	0	4.14	glycolysis.PEPCase			ü
D8S0E7	EAs#EDEDMGFSLFD	OG5_150239	1e-19	AT4G25890.1	7e-15	29.2.1.2.2.83	protein.synthesis.ribosomal protein.eukaryotic.60S subunit.P3	ü	ü	ü	ü		ü		ü
D8S0V4	QLs#IDQFENEGR	OG5_132764	1e-181	AT1G08420.1	0	29.4	protein.postranslational modification	ü		ü	ü		ü
D8S1M9	FFIQPLs#PAEAVGR	OG5_147134	1e-51	AT4G05180.1	6e-62	1.1.1.2	PS.lightreaction.photosystem II.PSII polypeptide subunits	ü
D8S2H0	VDs#DVISLDGR	OG5_137526	1e-181	AT1G70940.1	0	17.2.2	hormone metabolism.auxin.signal transduction	ü
D8S2H0	VDSDVIs#LDGR	OG5_137526	1e-181	AT1G70940.1	0	17.2.2	hormone metabolism.auxin.signal transduction	ü
D8S5Y3	LLGQSLs#FNSR	OG5_138490	1e-63	AT4G29190.1	2e-71	27.3.12	RNA.regulation of transcription.C3H zinc finger family				ü
D8S688	LLGSGGs#GGGGGGGGVR	OG5_129080	1e-181	AT3G44530.2	0	--	--						ü
D8S726	AININEFLRPADGs#PR	OG5_128646	1e-29	AT5G47210.1	2e-06	27.4	RNA.RNA binding	ü
D8S9B1	AFFDs#ADWALGK	OG5_153208	1e-23	AT5G64130.1	4e-27	35.2	not assigned.unknown	ü	ü	ü			ü		ü
D8S9K8	SAt#PTPTLAGLATPK	OG5_133425	1e-181	AT5G19420.1	0	27.3.99; 31.2	RNA.regulation of transcription.unclassified; cell.division						ü
D8SC69	VQs#SSAIVVHPR	OG5_141123	1e-181	AT1G66150.1	0	30.2.9	signalling.receptor kinases.leucine rich repeat IX			ü			ü
D8SCJ0	ALVANYNQt#PR	OG5_128000	1e-181	AT1G09770.1	0	27.3.26	RNA.regulation of transcription.MYB-related transcription factor family	ü					ü
D8SE24	TIQFVDWcPt#GFK	OG5_126605	1e-181	AT1G50010.1	0	35.2	not assigned.unknown	ü		ü	ü	ü	ü
D8SHC1	DRWGGLATDIs#DDQQDITR	OG5_140501	1e-181	AT2G39730.3	0	1.3.13	PS.calvin cyle.rubisco interacting	ü
D8SJ31	AIVKDs#EDEDEDER	OG5_140432	1e-41	AT4G08310.1	6e-31	35.1	not assigned.no ontology	ü
D8SJU9	DRWGGLATDIs#DDQQDITR	OG5_140501	1e-181	AT2G39730.2	0	1.3.13	PS.calvin cyle.rubisco interacting	ü
D8SK45	VVYVSPPQPPs#PVPESAEETVSPSK	OG5_127299	1e-67	AT2G45140.1	4e-60	35.1	not assigned.no ontology	ü	ü	ü	ü		ü
D8SK57	SFAFPILPFEWNAs#PAR	#N/A	#N/A	AT2G03810.4	3e-13	29.2.1; 35.1	protein.synthesis.ribosomal protein; not assigned.no ontology	ü		ü			ü
D8SKD4	s#AIAGSSTPLR	OG5_126600	1e-181	AT5G12180.1	0	30.3	signalling.calcium	ü
D8SKF7	LSs#PTSSAASSPGSGR	OG5_147221	1e-176	AT5G48800.1	1e-174	30.11	signalling.light	ü					ü
D8SMI6	VVEQHQQQEAAs#EDDHGLLR	#N/A	#N/A	AT5G43130.1	2.4	27.2	RNA.transcription				ü
D8SN62	LSQHSEQEs#PR	OG5_150266	1e-48	AT1G36990.1	4e-15	35.2	not assigned.unknown	ü
D8SN78	SSIs#PGASLSR	OG5_137075	1e-181	AT2G34680.1	0	35.1	not assigned.no ontology						ü
D8SPX1	YGGDEEGEGYGGGGYGs#GR	NO_GROUP	1e-07	AT5G39570.1	3e-09	35.2	not assigned.unknown	ü					ü		ü
D8SQA9	EIVDs#DEDADLTK	OG5_127408	1e-143	AT2G26460.1	9e-172	35.1	not assigned.no ontology	ü		ü
D8SQG3	s#QAGTPEWMAPEVLR	OG5_130251	1e-181	AT1G73660.1	0	29.4	protein.postranslational modification	ü					ü
D8SRX1	VVGTQAPVQLGs#LR	OG5_135736	1e-181	AT5G28840.2	0	21.2.1.1	redox.ascorbate and glutathione.ascorbate.GME	ü					ü
D8STI6	EQLQQQQNs#PPR	OG5_129431	1e-86	AT5G61150.2	6e-87	27.3.67	RNA.regulation of transcription.putative transcription regulator						ü
D8SUE4	RPs#PPQQQQHK	OG5_153299	1e-39	AT2G33490.1	2e-33	35.1.41	not assigned.no ontology.hydroxyproline rich proteins						ü
D8SVL1	GGGGAVVDLDRs#PSTHDSSR	OG5_126889	1e-156	AT3G10160.1	1e-158	25.8	C1-metabolism.tetrahydrofolate synthase	ü
D8SVY7	LAPs#PDLDGVTPGHVSTVVK	OG5_142460	1e-181	AT1G06840.1	0	30.2.8.1	signalling.receptor kinases.leucine rich repeat VIII-1	ü		ü
D8SW33	KNQMSAHQDs#GDEGQTQER	OG5_127493	1e-181	AT1G36160.2	0	11.1.1	lipid metabolism.FA synthesis and FA elongation.Acetyl CoA Carboxylation	ü
D8SX29	GEPNISy#IcSR	OG5_126888	1e-181	AT5G14640.1	0	29.4	protein.postranslational modification	ü					ü
D8SYZ5	SAASPSs#PEALR	OG5_129652	1e-181	AT1G79280.1	0	29.3.1	protein.targeting.nucleus						ü
D8T2E8	ASGAFILTAs#HNPGGPHEDFGIK	OG5_127226	1e-181	AT1G70730.1	0	4.2	glycolysis.PGM	ü		ü			ü		ü
D8T674	FSDTPPs#PPQQK	OG5_128988	1e-119	AT2G47210.1	1e-136	27.3.25	RNA.regulation of transcription.MYB domain transcription factor family	ü					ü
D8T6I4	ALPVYTPEs#PGDATR	OG5_126720	1e-181	AT3G60750.1	0	1.3.8	PS.calvin cyle.transketolase	ü
D8T7L5	FETLSYLPDLs#ADQIAK	OG5_130633	1e-53	AT5G38410.1	2e-65	1.3.2	PS.calvin cyle.rubisco small subunit	ü
D8T8C7	KQPLPVSEs#DAEEEAPPAK	OG5_144888	1e-14	AT3G18990.1	2e-09	27.3.41	RNA.regulation of transcription.B3 transcription factor family	ü
D8T8I0	GLDIDTIQQHYt#V	OG5_127253	1e-181	AT2G24520.1	0	34.1	transport.p- and v-ATPases	ü		ü	ü		ü		ü
D8TFM8	KTVAVESIVEPSLVELs#PAK	OG5_135090	1e-174	AT2G22910.1	0	26.24	misc.GCN5-related N-acetyltransferase						ü
(1) Phosphosite is indicated with lower case and followed by #.
